# Supplementary material for: A splice site variant in MADD affects hormone expression in pancreatic β cells and pituitary gonadotropes
Source: JCI Insight. 2024 May 22;9(10):e167598. doi: 10.1172/jci.insight.167598 (PMC11141940; doi:10.1172/jci.insight.167598)
Supplement: Supplemental table 3 [file jciinsight-9-167598-s176.xlsx]

## Sheet: Supplementary Table 3
Supplemental Table 3. All high confidence interaction partners of MADD
											PSMA values of three replicates
		UniProt accession	Protein names	Gene Symbol (primary)	Gene Symbols	Protein Length (amino acids)	Gene Ontology (biological process)	Gene Ontology (cellular component)	Gene Ontology (molecular function)	Detection Method	Wild type	Dex30	Average spectral count	Num of Expt. (found/total) in Crapome	Average spectral count (Crapome)	Max Spectral count (Crapome)
		P31946	14-3-3 protein beta/alpha	YWHAB	YWHAB	246	cytoplasmic sequestering of protein [GO:0051220]; negative regulation of G protein-coupled receptor signaling pathway [GO:0045744]; negative regulation of protein dephosphorylation [GO:0035308]; positive regulation of catalytic activity [GO:0043085]; protein targeting [GO:0006605]; signal transduction [GO:0007165]	cytoplasm [GO:0005737]; cytosol [GO:0005829]; extracellular exosome [GO:0070062]; focal adhesion [GO:0005925]; melanosome [GO:0042470]; membrane [GO:0016020]; perinuclear region of cytoplasm [GO:0048471]; vacuolar membrane [GO:0005774]	cadherin binding [GO:0045296]; enzyme binding [GO:0019899]; histone deacetylase binding [GO:0042826]; identical protein binding [GO:0042802]; phosphoprotein binding [GO:0051219]; phosphoserine residue binding [GO:0050815]; protein domain specific binding [GO:0019904]; protein kinase inhibitor activity [GO:0004860]	BioID	39|31|37	26|23|25	5.3	368 / 716	5.8	39
		P31946	14-3-3 protein beta/alpha	YWHAB	YWHAB	246	cytoplasmic sequestering of protein [GO:0051220]; negative regulation of G protein-coupled receptor signaling pathway [GO:0045744]; negative regulation of protein dephosphorylation [GO:0035308]; positive regulation of catalytic activity [GO:0043085]; protein targeting [GO:0006605]; signal transduction [GO:0007165]	cytoplasm [GO:0005737]; cytosol [GO:0005829]; extracellular exosome [GO:0070062]; focal adhesion [GO:0005925]; melanosome [GO:0042470]; membrane [GO:0016020]; perinuclear region of cytoplasm [GO:0048471]; vacuolar membrane [GO:0005774]	cadherin binding [GO:0045296]; enzyme binding [GO:0019899]; histone deacetylase binding [GO:0042826]; identical protein binding [GO:0042802]; phosphoprotein binding [GO:0051219]; phosphoserine residue binding [GO:0050815]; protein domain specific binding [GO:0019904]; protein kinase inhibitor activity [GO:0004860]	AP-MS	72|79|68	34|32|37	5.3	368 / 716	5.8	39
		P62258	14-3-3 protein epsilon	YWHAE	YWHAE	255	cellular response to heat [GO:0034605]; cerebral cortex development [GO:0021987]; hippocampus development [GO:0021766]; intracellular signal transduction [GO:0035556]; MAPK cascade [GO:0000165]; membrane repolarization during cardiac muscle cell action potential [GO:0086013]; negative regulation of calcium ion export across plasma membrane [GO:1905913]; negative regulation of calcium ion transmem…	cytoplasm [GO:0005737]; cytosol [GO:0005829]; extracellular exosome [GO:0070062]; focal adhesion [GO:0005925]; melanosome [GO:0042470]; membrane [GO:0016020]; nucleus [GO:0005634]	cadherin binding [GO:0045296]; calcium channel regulator activity [GO:0005246]; enzyme binding [GO:0019899]; histone deacetylase binding [GO:0042826]; identical protein binding [GO:0042802]; MHC class II protein complex binding [GO:0023026]; phosphoprotein binding [GO:0051219]; phosphoserine residue binding [GO:0050815]; potassium channel regulator activity [GO:0015459]; protein domain specific b…	AP-MS	105|103|95	53|58|56	9.4	447 / 716	10	81
		P62258	14-3-3 protein epsilon	YWHAE	YWHAE	255	cellular response to heat [GO:0034605]; cerebral cortex development [GO:0021987]; hippocampus development [GO:0021766]; intracellular signal transduction [GO:0035556]; MAPK cascade [GO:0000165]; membrane repolarization during cardiac muscle cell action potential [GO:0086013]; negative regulation of calcium ion export across plasma membrane [GO:1905913]; negative regulation of calcium ion transmem…	cytoplasm [GO:0005737]; cytosol [GO:0005829]; extracellular exosome [GO:0070062]; focal adhesion [GO:0005925]; melanosome [GO:0042470]; membrane [GO:0016020]; nucleus [GO:0005634]	cadherin binding [GO:0045296]; calcium channel regulator activity [GO:0005246]; enzyme binding [GO:0019899]; histone deacetylase binding [GO:0042826]; identical protein binding [GO:0042802]; MHC class II protein complex binding [GO:0023026]; phosphoprotein binding [GO:0051219]; phosphoserine residue binding [GO:0050815]; potassium channel regulator activity [GO:0015459]; protein domain specific b…	BioID	87|83|71	51|53|54	9.4	447 / 716	10	81
		Q04917	14-3-3 protein eta	YWHAH	YWHAH YWHA1	246	glucocorticoid catabolic process [GO:0006713]; glucocorticoid receptor signaling pathway [GO:0042921]; intracellular protein transport [GO:0006886]; membrane depolarization during action potential [GO:0086010]; negative regulation of dendrite morphogenesis [GO:0050774]; positive regulation of DNA-templated transcription [GO:0045893]; presynaptic modulation of chemical synaptic transmission [GO:00…	cerebellar granule cell to Purkinje cell synapse [GO:0150048]; cytoplasm [GO:0005737]; cytosol [GO:0005829]; extracellular exosome [GO:0070062]; intercalated disc [GO:0014704]; plasma membrane [GO:0005886]; presynapse [GO:0098793]	actin binding [GO:0003779]; enzyme binding [GO:0019899]; identical protein binding [GO:0042802]; insulin-like growth factor receptor binding [GO:0005159]; nuclear glucocorticoid receptor binding [GO:0035259]; protein domain specific binding [GO:0019904]; protein heterodimerization activity [GO:0046982]; sodium channel regulator activity [GO:0017080]; transmembrane transporter binding [GO:0044325]	BioID	26|26|22	19|16|18	3.1	313 / 716	4.2	29
		Q04917	14-3-3 protein eta	YWHAH	YWHAH YWHA1	246	glucocorticoid catabolic process [GO:0006713]; glucocorticoid receptor signaling pathway [GO:0042921]; intracellular protein transport [GO:0006886]; membrane depolarization during action potential [GO:0086010]; negative regulation of dendrite morphogenesis [GO:0050774]; positive regulation of DNA-templated transcription [GO:0045893]; presynaptic modulation of chemical synaptic transmission [GO:00…	cerebellar granule cell to Purkinje cell synapse [GO:0150048]; cytoplasm [GO:0005737]; cytosol [GO:0005829]; extracellular exosome [GO:0070062]; intercalated disc [GO:0014704]; plasma membrane [GO:0005886]; presynapse [GO:0098793]	actin binding [GO:0003779]; enzyme binding [GO:0019899]; identical protein binding [GO:0042802]; insulin-like growth factor receptor binding [GO:0005159]; nuclear glucocorticoid receptor binding [GO:0035259]; protein domain specific binding [GO:0019904]; protein heterodimerization activity [GO:0046982]; sodium channel regulator activity [GO:0017080]; transmembrane transporter binding [GO:0044325]	AP-MS	35|32|30	20|19|20	3.1	313 / 716	4.2	29
		P61981	14-3-3 protein gamma	YWHAG	YWHAG	247	cellular response to glucose starvation [GO:0042149]; cellular response to insulin stimulus [GO:0032869]; negative regulation of protein kinase activity [GO:0006469]; negative regulation of TORC1 signaling [GO:1904262]; protein targeting [GO:0006605]; regulation of neuron differentiation [GO:0045664]; regulation of signal transduction [GO:0009966]; regulation of synaptic plasticity [GO:0048167]; …	cytoplasm [GO:0005737]; cytosol [GO:0005829]; extracellular exosome [GO:0070062]; focal adhesion [GO:0005925]; membrane [GO:0016020]; presynapse [GO:0098793]	identical protein binding [GO:0042802]; insulin-like growth factor receptor binding [GO:0005159]; phosphoserine residue binding [GO:0050815]; protein domain specific binding [GO:0019904]; protein kinase C binding [GO:0005080]; protein kinase C inhibitor activity [GO:0008426]; protein sequestering activity [GO:0140311]; receptor tyrosine kinase binding [GO:0030971]; RNA binding [GO:0003723]	BioID	38|35|37	26|21|22	4.2	332 / 716	4.7	54
		P61981	14-3-3 protein gamma	YWHAG	YWHAG	247	cellular response to glucose starvation [GO:0042149]; cellular response to insulin stimulus [GO:0032869]; negative regulation of protein kinase activity [GO:0006469]; negative regulation of TORC1 signaling [GO:1904262]; protein targeting [GO:0006605]; regulation of neuron differentiation [GO:0045664]; regulation of signal transduction [GO:0009966]; regulation of synaptic plasticity [GO:0048167]; …	cytoplasm [GO:0005737]; cytosol [GO:0005829]; extracellular exosome [GO:0070062]; focal adhesion [GO:0005925]; membrane [GO:0016020]; presynapse [GO:0098793]	identical protein binding [GO:0042802]; insulin-like growth factor receptor binding [GO:0005159]; phosphoserine residue binding [GO:0050815]; protein domain specific binding [GO:0019904]; protein kinase C binding [GO:0005080]; protein kinase C inhibitor activity [GO:0008426]; protein sequestering activity [GO:0140311]; receptor tyrosine kinase binding [GO:0030971]; RNA binding [GO:0003723]	AP-MS	48|45|42	24|28|26	4.2	332 / 716	4.7	54
		P27348	14-3-3 protein theta	YWHAQ	YWHAQ	245	negative regulation of DNA-templated transcription [GO:0045892]; negative regulation of monoatomic ion transmembrane transport [GO:0034766]; protein targeting [GO:0006605]; signal transduction [GO:0007165]; small GTPase mediated signal transduction [GO:0007264]; substantia nigra development [GO:0021762]	cytoplasm [GO:0005737]; cytosol [GO:0005829]; extracellular exosome [GO:0070062]; focal adhesion [GO:0005925]; membrane [GO:0016020]; protein-containing complex [GO:0032991]; synapse [GO:0045202]	14-3-3 protein binding [GO:0071889]; identical protein binding [GO:0042802]; protein domain specific binding [GO:0019904]; transmembrane transporter binding [GO:0044325]	BioID	43|37|42	25|18|20	4.3	410 / 716	5	95
		P27348	14-3-3 protein theta	YWHAQ	YWHAQ	245	negative regulation of DNA-templated transcription [GO:0045892]; negative regulation of monoatomic ion transmembrane transport [GO:0034766]; protein targeting [GO:0006605]; signal transduction [GO:0007165]; small GTPase mediated signal transduction [GO:0007264]; substantia nigra development [GO:0021762]	cytoplasm [GO:0005737]; cytosol [GO:0005829]; extracellular exosome [GO:0070062]; focal adhesion [GO:0005925]; membrane [GO:0016020]; protein-containing complex [GO:0032991]; synapse [GO:0045202]	14-3-3 protein binding [GO:0071889]; identical protein binding [GO:0042802]; protein domain specific binding [GO:0019904]; transmembrane transporter binding [GO:0044325]	AP-MS	49|56|51	31|29|32	4.3	410 / 716	5	95
		P63104	14-3-3 protein zeta/delta	YWHAZ	YWHAZ	245	cellular response to glucose starvation [GO:0042149]; establishment of Golgi localization [GO:0051683]; Golgi reassembly [GO:0090168]; negative regulation of apoptotic process [GO:0043066]; negative regulation of innate immune response [GO:0045824]; negative regulation of protein localization to nucleus [GO:1900181]; negative regulation of TORC1 signaling [GO:1904262]; negative regulation of tran…	blood microparticle [GO:0072562]; cytoplasm [GO:0005737]; cytosol [GO:0005829]; extracellular exosome [GO:0070062]; extracellular space [GO:0005615]; focal adhesion [GO:0005925]; glutamatergic synapse [GO:0098978]; melanosome [GO:0042470]; nucleoplasm [GO:0005654]; nucleus [GO:0005634]; vesicle [GO:0031982]	cadherin binding [GO:0045296]; DNA-binding transcription factor binding [GO:0140297]; identical protein binding [GO:0042802]; phosphoserine residue binding [GO:0050815]; protein kinase binding [GO:0019901]; protein sequestering activity [GO:0140311]; RNA binding [GO:0003723]; transmembrane transporter binding [GO:0044325]; ubiquitin protein ligase binding [GO:0031625]	BioID	53|47|47	29|25|28	6	410 / 716	7.2	47
		P63104	14-3-3 protein zeta/delta	YWHAZ	YWHAZ	245	cellular response to glucose starvation [GO:0042149]; establishment of Golgi localization [GO:0051683]; Golgi reassembly [GO:0090168]; negative regulation of apoptotic process [GO:0043066]; negative regulation of innate immune response [GO:0045824]; negative regulation of protein localization to nucleus [GO:1900181]; negative regulation of TORC1 signaling [GO:1904262]; negative regulation of tran…	blood microparticle [GO:0072562]; cytoplasm [GO:0005737]; cytosol [GO:0005829]; extracellular exosome [GO:0070062]; extracellular space [GO:0005615]; focal adhesion [GO:0005925]; glutamatergic synapse [GO:0098978]; melanosome [GO:0042470]; nucleoplasm [GO:0005654]; nucleus [GO:0005634]; vesicle [GO:0031982]	cadherin binding [GO:0045296]; DNA-binding transcription factor binding [GO:0140297]; identical protein binding [GO:0042802]; phosphoserine residue binding [GO:0050815]; protein kinase binding [GO:0019901]; protein sequestering activity [GO:0140311]; RNA binding [GO:0003723]; transmembrane transporter binding [GO:0044325]; ubiquitin protein ligase binding [GO:0031625]	AP-MS	75|72|69	29|28|33	6	410 / 716	7.2	47
		Q9BQI0	Allograft inflammatory factor 1-like	AIF1L	AIF1L C9orf58 IBA2 UNQ672/PRO1306	150	actin filament bundle assembly [GO:0051017]; ruffle assembly [GO:0097178]	actin cytoskeleton [GO:0015629]; cytoplasm [GO:0005737]; extracellular exosome [GO:0070062]; focal adhesion [GO:0005925]; ruffle membrane [GO:0032587]	actin filament binding [GO:0051015]; calcium ion binding [GO:0005509]	AP-MS	1|2|2	1|3|2	1.7	37 / 716	5.9	46
		Q9Y2X7	ARF GTPase-activating protein GIT1	GIT1	GIT1	761	brain development [GO:0007420]; cell redox homeostasis [GO:0045454]; cellular response to lipopolysaccharide [GO:0071222]; ephrin receptor signaling pathway [GO:0048013]; intramembranous ossification [GO:0001957]; locomotory behavior [GO:0007626]; motor learning [GO:0061743]; negative regulation of glycolytic process [GO:0045820]; negative regulation of inflammatory response to wounding [GO:01060…	calyx of Held [GO:0044305]; centrosome [GO:0005813]; cytosol [GO:0005829]; focal adhesion [GO:0005925]; lamellipodium [GO:0030027]; membrane [GO:0016020]; mitochondrion [GO:0005739]; mitotic spindle pole [GO:0097431]; neuron projection [GO:0043005]; postsynapse [GO:0098794]; postsynaptic density [GO:0014069]; synapse [GO:0045202]	gamma-tubulin binding [GO:0043015]; GTPase activator activity [GO:0005096]; metal ion binding [GO:0046872]; protein-containing complex binding [GO:0044877]; small GTPase binding [GO:0031267]	BioID	2|3|3	2|4|2	1	29 / 716	1.1	3
		Q8TDY4	Arf-GAP with SH3 domain, ANK repeat and PH domain-containing protein 3	ASAP3	ASAP3 DDEFL1 UPLC1	903	cell migration [GO:0016477]; positive regulation of GTPase activity [GO:0043547]; regulation of stress fiber assembly [GO:0051492]	cytosol [GO:0005829]; focal adhesion [GO:0005925]; intracellular membrane-bounded organelle [GO:0043231]; nucleoplasm [GO:0005654]; ruffle [GO:0001726]	GTPase activator activity [GO:0005096]; metal ion binding [GO:0046872]	BioID	0|1|0	1|1|1	0	/ 716	0
		Q96TA2	ATP-dependent zinc metalloprotease YME1L1	YME1L1	YME1L1 FTSH1 YME1L UNQ1868/PRO4304	773	cell population proliferation [GO:0008283]; mitochondrial protein catabolic process [GO:0035694]; mitochondrial protein processing [GO:0034982]; mitochondrion organization [GO:0007005]; negative regulation of apoptotic process [GO:0043066]; protein hexamerization [GO:0034214]; protein quality control for misfolded or incompletely synthesized proteins [GO:0006515]	membrane [GO:0016020]; mitochondrial inner membrane [GO:0005743]; mitochondrion [GO:0005739]; nuclear body [GO:0016604]	ATP binding [GO:0005524]; ATP hydrolysis activity [GO:0016887]; ATP-dependent peptidase activity [GO:0004176]; metal ion binding [GO:0046872]; metalloendopeptidase activity [GO:0004222]	AP-MS	3|4|0	1|4|6	1.1	28 / 716	3.8	15
		Q9UL15	BAG family molecular chaperone regulator 5	BAG5	BAG5 KIAA0873	447	Golgi organization [GO:0007030]; negative regulation of neuron projection development [GO:0010977]; negative regulation of oxidative stress-induced intrinsic apoptotic signaling pathway [GO:1902176]; negative regulation of proteasomal ubiquitin-dependent protein catabolic process [GO:0032435]; negative regulation of protein refolding [GO:0061084]; negative regulation of protein ubiquitination [GO…	cytoplasm [GO:0005737]; cytosol [GO:0005829]; inclusion body [GO:0016234]; junctional membrane complex [GO:0030314]; membrane [GO:0016020]; mitochondrion [GO:0005739]; nucleus [GO:0005634]; perinuclear region of cytoplasm [GO:0048471]	adenyl-nucleotide exchange factor activity [GO:0000774]; protein kinase binding [GO:0019901]; protein-folding chaperone binding [GO:0051087]; ubiquitin protein ligase binding [GO:0031625]	BioID	0|0|0	3|3|3	33.4	15 / 716	5.7	37
		O75531	Barrier-to-autointegration factor	BANF1	BANF1 BAF BCRG1	89	chromatin organization [GO:0006325]; DNA integration [GO:0015074]; mitotic nuclear membrane reassembly [GO:0007084]; negative regulation of innate immune response [GO:0045824]; negative regulation of protein ADP-ribosylation [GO:0010836]; negative regulation of type I interferon production [GO:0032480]; negative regulation of viral genome replication [GO:0045071]; response to oxidative stress [GO…	chromatin [GO:0000785]; condensed chromosome [GO:0000793]; cytoplasm [GO:0005737]; cytosol [GO:0005829]; nuclear envelope [GO:0005635]; nucleoplasm [GO:0005654]; nucleus [GO:0005634]	double-stranded DNA binding [GO:0003690]; identical protein binding [GO:0042802]; protein homodimerization activity [GO:0042803]	AP-MS	3|3|4	4|3|5	3.2	128 / 716	3.6	14
		Q6ZTQ4	Cadherin-related family member 3	CDHR3	CDHR3 CDH28	885	adherens junction organization [GO:0034332]; calcium-dependent cell-cell adhesion via plasma membrane cell adhesion molecules [GO:0016339]; cell morphogenesis [GO:0000902]; cell-cell adhesion mediated by cadherin [GO:0044331]; cell-cell junction assembly [GO:0007043]; homophilic cell adhesion via plasma membrane adhesion molecules [GO:0007156]; synaptic transmission, glutamatergic [GO:0035249]	adherens junction [GO:0005912]; axon terminus [GO:0043679]; catenin complex [GO:0016342]; plasma membrane [GO:0005886]; synaptic cleft [GO:0043083]	cadherin binding [GO:0045296]; calcium ion binding [GO:0005509]; virus receptor activity [GO:0001618]	AP-MS	1|1|1	1|0|1	1	/ 716	0
		Q9UJS0	Calcium-binding mitochondrial carrier protein Aralar2	SLC25A13	SLC25A13	675	aspartate family amino acid metabolic process [GO:0009066]; aspartate transmembrane transport [GO:0015810]; ATP biosynthetic process [GO:0006754]; cellular respiration [GO:0045333]; gluconeogenesis [GO:0006094]; L-glutamate transmembrane transport [GO:0015813]; malate-aspartate shuttle [GO:0043490]; mitochondrial transport [GO:0006839]; response to calcium ion [GO:0051592]	mitochondrial inner membrane [GO:0005743]; mitochondrion [GO:0005739]; plasma membrane [GO:0005886]	3-sulfino-L-alanine: proton, glutamate antiporter activity [GO:0000514]; acidic amino acid transmembrane transporter activity [GO:0015172]; aspartate:glutamate, proton antiporter activity [GO:0000515]; calcium ion binding [GO:0005509]; identical protein binding [GO:0042802]; L-aspartate transmembrane transporter activity [GO:0015183]; L-glutamate transmembrane transporter activity [GO:0005313]	AP-MS	2|5|7	9|6|6	3.4	160 / 716	3.7	19
		Q5T5Y3	Calmodulin-regulated spectrin-associated protein 1	CAMSAP1	CAMSAP1	1602	cytoskeleton organization [GO:0007010]; microtubule cytoskeleton organization [GO:0000226]; neuron projection development [GO:0031175]; regulation of cell morphogenesis [GO:0022604]; regulation of microtubule polymerization [GO:0031113]	cytoplasm [GO:0005737]; microtubule [GO:0005874]; microtubule organizing center [GO:0005815]	calmodulin binding [GO:0005516]; microtubule binding [GO:0008017]; microtubule minus-end binding [GO:0051011]; spectrin binding [GO:0030507]	BioID	9|9|10	7|5|10	2.1	68 / 716	4.8	13
		P20810	Calpastatin	CAST	CAST	708	inhibition of cysteine-type endopeptidase activity [GO:0097340]; negative regulation of type B pancreatic cell apoptotic process [GO:2000675]; presynaptic active zone organization [GO:1990709]	cytoplasm [GO:0005737]; cytosol [GO:0005829]; endoplasmic reticulum [GO:0005783]; membrane [GO:0016020]	cadherin binding [GO:0045296]; calcium-dependent cysteine-type endopeptidase inhibitor activity [GO:0010859]; endopeptidase inhibitor activity [GO:0004866]; RNA binding [GO:0003723]	BioID	1|2|3	3|4|2	2.4	101 / 716	3.9	63
		Q99439	Calponin-2	CNN2	CNN2	309	actin filament organization [GO:0007015]; actomyosin structure organization [GO:0031032]; cellular response to mechanical stimulus [GO:0071260]; cytoskeleton organization [GO:0007010]; establishment of localization in cell [GO:0051649]; hemopoiesis [GO:0030097]; macrophage migration [GO:1905517]; negative regulation of macrophage migration [GO:1905522]; negative regulation of phagocytosis [GO:005…	actin cytoskeleton [GO:0015629]; cell-cell junction [GO:0005911]; cytoskeleton [GO:0005856]; extracellular region [GO:0005576]; focal adhesion [GO:0005925]; membrane [GO:0016020]; specific granule lumen [GO:0035580]; stress fiber [GO:0001725]; tertiary granule lumen [GO:1904724]	actin binding [GO:0003779]; actin filament binding [GO:0051015]; cadherin binding [GO:0045296]; calmodulin binding [GO:0005516]	BioID	3|3|4	3|3|2	2.6	164 / 716	2.6	13
		P17612	cAMP-dependent protein kinase catalytic subunit alpha	PRKACA	PRKACA PKACA	351	adenylate cyclase-activating G protein-coupled receptor signaling pathway [GO:0007189]; calcium-mediated signaling using intracellular calcium source [GO:0035584]; cell communication by electrical coupling involved in cardiac conduction [GO:0086064]; cellular response to cold [GO:0070417]; cellular response to epinephrine stimulus [GO:0071872]; cellular response to glucagon stimulus [GO:0071377];…	acrosomal vesicle [GO:0001669]; calcium channel complex [GO:0034704]; cAMP-dependent protein kinase complex [GO:0005952]; centrosome [GO:0005813]; ciliary base [GO:0097546]; cytoplasm [GO:0005737]; cytosol [GO:0005829]; dendritic spine [GO:0043197]; extracellular exosome [GO:0070062]; glutamatergic synapse [GO:0098978]; mitochondrion [GO:0005739]; neuromuscular junction [GO:0031594]; nuclear spec…	AMP-activated protein kinase activity [GO:0004679]; ATP binding [GO:0005524]; cAMP-dependent protein kinase activity [GO:0004691]; magnesium ion binding [GO:0000287]; manganese ion binding [GO:0030145]; protein domain specific binding [GO:0019904]; protein kinase A regulatory subunit binding [GO:0034237]; protein kinase activity [GO:0004672]; protein kinase binding [GO:0019901]; protein serine ki…	BioID	1|1|1	1|1|0	1.9	43 / 716	1.6	6
		Q8ND23	Capping protein, Arp2/3 and myosin-I linker protein 3	CARMIL3	CARMIL3 C14orf121 LRRC16B	1372	cell migration [GO:0016477]; regulation of Arp2/3 complex-mediated actin nucleation [GO:0034315]	cytoplasm [GO:0005737]; lamellipodium [GO:0030027]; plasma membrane [GO:0005886]		BioID	2|2|2	2|0|3	0	/ 716	0
		Q92851	Caspase-10	CASP10	CASP10 MCH4	521	apoptotic process [GO:0006915]; extrinsic apoptotic signaling pathway via death domain receptors [GO:0008625]; macrophage differentiation [GO:0030225]; positive regulation of canonical NF-kappaB signal transduction [GO:0043123]; protein maturation [GO:0051604]; proteolysis [GO:0006508]; regulation of apoptotic process [GO:0042981]	CD95 death-inducing signaling complex [GO:0031265]; cytoplasm [GO:0005737]; cytosol [GO:0005829]; ripoptosome [GO:0097342]	cysteine-type endopeptidase activity [GO:0004197]; cysteine-type endopeptidase activity involved in apoptotic process [GO:0097153]; cysteine-type endopeptidase activity involved in apoptotic signaling pathway [GO:0097199]; death effector domain binding [GO:0035877]; ubiquitin protein ligase binding [GO:0031625]	BioID	1|1|2	1|0|1	1	/ 716	0
		P13987	CD59 glycoprotein	CD59	CD59 MIC11 MIN1 MIN2 MIN3 MSK21	128	blood coagulation [GO:0007596]; cell surface receptor signaling pathway [GO:0007166]; negative regulation of activation of membrane attack complex [GO:0001971]; regulation of complement activation [GO:0030449]; regulation of complement-dependent cytotoxicity [GO:1903659]	cell surface [GO:0009986]; endoplasmic reticulum membrane [GO:0005789]; endoplasmic reticulum-Golgi intermediate compartment membrane [GO:0033116]; ER to Golgi transport vesicle membrane [GO:0012507]; external side of plasma membrane [GO:0009897]; extracellular exosome [GO:0070062]; extracellular space [GO:0005615]; focal adhesion [GO:0005925]; Golgi membrane [GO:0000139]; membrane [GO:0016020]; …	complement binding [GO:0001848]	AP-MS	3|1|2	2|2|4	2	9 / 716	1.9	7
		O75534	Cold shock domain-containing protein E1	CSDE1	CSDE1 D1S155E KIAA0885 NRU UNR	798	CRD-mediated mRNA stabilization [GO:0070934]; IRES-dependent viral translational initiation [GO:0075522]; male gonad development [GO:0008584]; negative regulation of nuclear-transcribed mRNA catabolic process, deadenylation-dependent decay [GO:1900152]; nuclear-transcribed mRNA catabolic process, no-go decay [GO:0070966]; positive regulation of cytoplasmic translation [GO:2000767]; regulation of …	CRD-mediated mRNA stability complex [GO:0070937]; cytoplasmic stress granule [GO:0010494]; cytosol [GO:0005829]; Golgi apparatus [GO:0005794]; mCRD-mediated mRNA stability complex [GO:0106002]; P-body [GO:0000932]; plasma membrane [GO:0005886]	RNA binding [GO:0003723]; RNA stem-loop binding [GO:0035613]	BioID	36|32|30	31|21|24	5.9	191 / 716	10.1	39
		Q6QEF8	Coronin-6	CORO6	CORO6 PP1009 PP1782 PP1881	472	actin filament organization [GO:0007015]; cell migration [GO:0016477]		actin filament binding [GO:0051015]	AP-MS	0|0|1	1|1|1	1.5	7 / 716	1.7	3
		Q8NFI3	Cytosolic endo-beta-N-acetylglucosaminidase	ENGASE	ENGASE	743	protein folding [GO:0006457]	cytosol [GO:0005829]	hydrolase activity, hydrolyzing O-glycosyl compounds [GO:0004553]; mannosyl-glycoprotein endo-beta-N-acetylglucosaminidase activity [GO:0033925]	AP-MS	1|1|1	1|0|0	1	/ 716	0
		Q9NPF5	DNA methyltransferase 1-associated protein 1	DMAP1	DMAP1 KIAA1425	467	chromatin remodeling [GO:0006338]; DNA repair [GO:0006281]; negative regulation of DNA-templated transcription [GO:0045892]; negative regulation of transcription by RNA polymerase II [GO:0000122]; positive regulation of DNA-templated transcription [GO:0045893]; positive regulation of double-strand break repair via homologous recombination [GO:1905168]; positive regulation of protein import into n…	cytoplasm [GO:0005737]; cytosol [GO:0005829]; NuA4 histone acetyltransferase complex [GO:0035267]; nucleoplasm [GO:0005654]; nucleosome [GO:0000786]; nucleus [GO:0005634]; replication fork [GO:0005657]; Swr1 complex [GO:0000812]	RNA polymerase II-specific DNA-binding transcription factor binding [GO:0061629]; transcription corepressor activity [GO:0003714]	BioID	2|6|4	0|0|1	1.3	45 / 716	1.4	4
		Q08945	FACT complex subunit SSRP1	SSRP1	SSRP1 FACT80	709	DNA repair [GO:0006281]; DNA replication [GO:0006260]; nucleosome assembly [GO:0006334]; nucleosome disassembly [GO:0006337]; regulation of chromatin organization [GO:1902275]	FACT complex [GO:0035101]; nucleolus [GO:0005730]; nucleoplasm [GO:0005654]; nucleus [GO:0005634]	DNA binding [GO:0003677]; histone binding [GO:0042393]; nucleosome binding [GO:0031491]; RNA binding [GO:0003723]	AP-MS	0|0|3	3|3|4	6.7	175 / 716	6.2	49
		Q96AC1	Fermitin family homolog 2	FERMT2	FERMT2 KIND2 MIG2 PLEKHC1	680	adherens junction maintenance [GO:0034334]; cell adhesion [GO:0007155]; cell-matrix adhesion [GO:0007160]; focal adhesion assembly [GO:0048041]; integrin activation [GO:0033622]; integrin-mediated signaling pathway [GO:0007229]; limb development [GO:0060173]; negative regulation of fat cell differentiation [GO:0045599]; negative regulation of vascular permeability [GO:0043116]; positive regulatio…	adherens junction [GO:0005912]; cell cortex [GO:0005938]; cell junction [GO:0030054]; cell surface [GO:0009986]; cytoplasm [GO:0005737]; cytoplasmic side of plasma membrane [GO:0009898]; cytosol [GO:0005829]; extrinsic component of cytoplasmic side of plasma membrane [GO:0031234]; focal adhesion [GO:0005925]; I band [GO:0031674]; lamellipodium membrane [GO:0031258]; nucleoplasm [GO:0005654]; nucl…	actin binding [GO:0003779]; actin filament binding [GO:0051015]; integrin binding [GO:0005178]; phosphatidylinositol-3,4,5-trisphosphate binding [GO:0005547]; protein kinase binding [GO:0019901]; SMAD binding [GO:0046332]; type I transforming growth factor beta receptor binding [GO:0034713]	BioID	3|1|2	1|0|2	3.8	81 / 716	3.8	30
		Q8N441	Fibroblast growth factor receptor-like 1	FGFRL1	FGFRL1 FGFR5 FHFR UNQ480/PRO943	504	cell-cell adhesion via plasma-membrane adhesion molecules [GO:0098742]; diaphragm development [GO:0060539]; heart valve morphogenesis [GO:0003179]; negative regulation of cell population proliferation [GO:0008285]; skeletal system development [GO:0001501]; ventricular septum morphogenesis [GO:0060412]	cell-cell contact zone [GO:0044291]; Golgi apparatus [GO:0005794]; plasma membrane [GO:0005886]; transport vesicle [GO:0030133]	fibroblast growth factor binding [GO:0017134]; fibroblast growth factor receptor activity [GO:0005007]; heparin binding [GO:0008201]; identical protein binding [GO:0042802]	BioID	0|1|0	2|3|2	1	/ 716	0
		P20930	Filaggrin	FLG	FLG	4061	establishment of skin barrier [GO:0061436]; keratinocyte differentiation [GO:0030216]; peptide cross-linking [GO:0018149]	collagen-containing extracellular matrix [GO:0062023]; cornified envelope [GO:0001533]; cytoplasmic ribonucleoprotein granule [GO:0036464]; cytosol [GO:0005829]; keratohyalin granule [GO:0036457]; nucleus [GO:0005634]	calcium ion binding [GO:0005509]; structural constituent of skin epidermis [GO:0030280]; transition metal ion binding [GO:0046914]	AP-MS	1|0|0	1|1|2	5.3	54 / 716	3.2	17
		Q9UEY8	Gamma-adducin	ADD3	ADD3 ADDL	706	barbed-end actin filament capping [GO:0051016]; positive regulation of cytoskeleton organization [GO:0051495]; positive regulation of vasoconstriction [GO:0045907]; response to xenobiotic stimulus [GO:0009410]	brush border [GO:0005903]; cell cortex [GO:0005938]; cell-cell junction [GO:0005911]; condensed nuclear chromosome [GO:0000794]; cytoskeleton [GO:0005856]; cytosol [GO:0005829]; membrane [GO:0016020]; plasma membrane [GO:0005886]; postsynaptic density [GO:0014069]	actin filament binding [GO:0051015]; calmodulin binding [GO:0005516]; protein kinase C binding [GO:0005080]; structural constituent of cytoskeleton [GO:0005200]	BioID	9|7|5	4|4|2	3.3	120 / 716	4.4	17
		P63096	Guanine nucleotide-binding protein G(i) subunit alpha-1	GNAI1	GNAI1	354	adenylate cyclase-inhibiting G protein-coupled receptor signaling pathway [GO:0007193]; adenylate cyclase-modulating G protein-coupled receptor signaling pathway [GO:0007188]; cell cycle [GO:0007049]; cell division [GO:0051301]; cellular response to forskolin [GO:1904322]; G protein-coupled receptor signaling pathway [GO:0007186]; positive regulation of protein localization to cell cortex [GO:190…	cell cortex [GO:0005938]; cell cortex region [GO:0099738]; centrosome [GO:0005813]; cytoplasm [GO:0005737]; extracellular exosome [GO:0070062]; heterotrimeric G-protein complex [GO:0005834]; lysosomal membrane [GO:0005765]; midbody [GO:0030496]; nucleolus [GO:0005730]; nucleoplasm [GO:0005654]; plasma membrane [GO:0005886]	D2 dopamine receptor binding [GO:0031749]; G protein-coupled receptor binding [GO:0001664]; G protein-coupled serotonin receptor binding [GO:0031821]; G-protein beta/gamma-subunit complex binding [GO:0031683]; GDP binding [GO:0019003]; GTP binding [GO:0005525]; GTPase activity [GO:0003924]; magnesium ion binding [GO:0000287]	AP-MS	0|0|6	7|6|11	3.1	155 / 716	2.3	26
		P04899	Guanine nucleotide-binding protein G(i) subunit alpha-2	GNAI2	GNAI2 GNAI2B	355	adenylate cyclase-activating G protein-coupled receptor signaling pathway [GO:0007189]; adenylate cyclase-inhibiting G protein-coupled receptor signaling pathway [GO:0007193]; cell cycle [GO:0007049]; cell division [GO:0051301]; cell population proliferation [GO:0008283]; G protein-coupled acetylcholine receptor signaling pathway [GO:0007213]; G protein-coupled adenosine receptor signaling pathwa…	cell body [GO:0044297]; centrosome [GO:0005813]; cytoplasm [GO:0005737]; cytosol [GO:0005829]; dendrite [GO:0030425]; extracellular exosome [GO:0070062]; extracellular vesicle [GO:1903561]; heterotrimeric G-protein complex [GO:0005834]; membrane [GO:0016020]; midbody [GO:0030496]; neuronal dense core vesicle [GO:0098992]; nucleoplasm [GO:0005654]; plasma membrane [GO:0005886]; synapse [GO:0045202]	G protein-coupled receptor binding [GO:0001664]; G-protein beta/gamma-subunit complex binding [GO:0031683]; GTP binding [GO:0005525]; GTPase activity [GO:0003924]; metal ion binding [GO:0046872]	AP-MS	3|3|7	7|6|8	3.9	159 / 716	2.8	25
		Q9UBI6	Guanine nucleotide-binding protein G(I)/G(S)/G(O) subunit gamma-12	GNG12	GNG12	72	G protein-coupled receptor signaling pathway [GO:0007186]; signal transduction [GO:0007165]	extracellular exosome [GO:0070062]; heterotrimeric G-protein complex [GO:0005834]; plasma membrane [GO:0005886]	G-protein beta-subunit binding [GO:0031681]; PDZ domain binding [GO:0030165]	AP-MS	1|2|2	2|2|2	2	72 / 716	2.1	6
		P62873	Guanine nucleotide-binding protein G(I)/G(S)/G(T) subunit beta-1	GNB1	GNB1	340	adenylate cyclase-activating dopamine receptor signaling pathway [GO:0007191]; cell population proliferation [GO:0008283]; cellular response to catecholamine stimulus [GO:0071870]; cellular response to prostaglandin E stimulus [GO:0071380]; G protein-coupled acetylcholine receptor signaling pathway [GO:0007213]; G protein-coupled receptor signaling pathway [GO:0007186]; phospholipase C-activating…	cytoplasm [GO:0005737]; cytosol [GO:0005829]; extracellular exosome [GO:0070062]; extracellular vesicle [GO:1903561]; heterotrimeric G-protein complex [GO:0005834]; lysosomal membrane [GO:0005765]; membrane [GO:0016020]; photoreceptor disc membrane [GO:0097381]; plasma membrane [GO:0005886]; synapse [GO:0045202]	GTPase activity [GO:0003924]; GTPase binding [GO:0051020]; protein-containing complex binding [GO:0044877]; signaling receptor complex adaptor activity [GO:0030159]	AP-MS	4|0|3	4|8|10	3.9	140 / 716	3.6	29
		P62879	Guanine nucleotide-binding protein G(I)/G(S)/G(T) subunit beta-2	GNB2	GNB2	340	G protein-coupled receptor signaling pathway [GO:0007186]; regulation of potassium ion transmembrane transport [GO:1901379]	cytoplasm [GO:0005737]; cytosol [GO:0005829]; extracellular exosome [GO:0070062]; extracellular space [GO:0005615]; focal adhesion [GO:0005925]; heterotrimeric G-protein complex [GO:0005834]; lysosomal membrane [GO:0005765]; membrane [GO:0016020]; perinuclear region of cytoplasm [GO:0048471]; plasma membrane [GO:0005886]; vesicle [GO:0031982]	GTPase activity [GO:0003924]; GTPase binding [GO:0051020]; protein-containing complex binding [GO:0044877]; signaling receptor complex adaptor activity [GO:0030159]	AP-MS	0|4|0	5|6|9	3.6	151 / 716	3.3	24
		P08754	Guanine nucleotide-binding protein G(k) subunit alpha	GNAI3	GNAI3	354	adenylate cyclase-inhibiting G protein-coupled receptor signaling pathway [GO:0007193]; adenylate cyclase-modulating G protein-coupled receptor signaling pathway [GO:0007188]; cell cycle [GO:0007049]; cell division [GO:0051301]; dopamine receptor signaling pathway [GO:0007212]; GTP metabolic process [GO:0046039]; negative regulation of adenylate cyclase activity [GO:0007194]; positive regulation …	centrosome [GO:0005813]; cytoplasm [GO:0005737]; extracellular exosome [GO:0070062]; Golgi apparatus [GO:0005794]; heterotrimeric G-protein complex [GO:0005834]; lysosomal membrane [GO:0005765]; membrane [GO:0016020]; midbody [GO:0030496]; nucleolus [GO:0005730]; nucleoplasm [GO:0005654]; plasma membrane [GO:0005886]	G protein-coupled receptor binding [GO:0001664]; G-protein beta/gamma-subunit complex binding [GO:0031683]; GDP binding [GO:0019003]; GTP binding [GO:0005525]; GTPase activity [GO:0003924]; metal ion binding [GO:0046872]	AP-MS	7|7|11	14|13|16	4.1	166 / 716	2.8	39
		P63092	Guanine nucleotide-binding protein G(s) subunit alpha isoforms short	GNAS	GNAS GNAS1 GSP	394	activation of adenylate cyclase activity [GO:0007190]; adenylate cyclase-activating adrenergic receptor signaling pathway [GO:0071880]; adenylate cyclase-activating dopamine receptor signaling pathway [GO:0007191]; adenylate cyclase-activating G protein-coupled receptor signaling pathway [GO:0007189]; bone development [GO:0060348]; cellular response to catecholamine stimulus [GO:0071870]; cellula…	cytoplasm [GO:0005737]; cytosol [GO:0005829]; extracellular exosome [GO:0070062]; heterotrimeric G-protein complex [GO:0005834]; membrane [GO:0016020]; plasma membrane [GO:0005886]; trans-Golgi network membrane [GO:0032588]	adenylate cyclase activator activity [GO:0010856]; D1 dopamine receptor binding [GO:0031748]; G-protein beta/gamma-subunit complex binding [GO:0031683]; GTP binding [GO:0005525]; GTPase activity [GO:0003924]; metal ion binding [GO:0046872]	AP-MS	3|0|3	4|2|7	3.2	207 / 716	2.9	26
		Q68CP4	Heparan-alpha-glucosaminide N-acetyltransferase	HGSNAT	HGSNAT TMEM76	663	heparan sulfate proteoglycan catabolic process [GO:0030200]; lysosomal transport [GO:0007041]; protein complex oligomerization [GO:0051259]	lysosomal lumen [GO:0043202]; lysosomal membrane [GO:0005765]; plasma membrane [GO:0005886]; specific granule membrane [GO:0035579]; tertiary granule membrane [GO:0070821]	acyltransferase activity [GO:0016746]; heparan-alpha-glucosaminide N-acetyltransferase activity [GO:0015019]	BioID	3|2|2	1|0|1	0	20 / 716	1.2	2
		P13747	HLA class I histocompatibility antigen, alpha chain E	HLA-E	HLA-E HLA-6.2 HLAE	358	adaptive immune response [GO:0002250]; antibacterial humoral response [GO:0019731]; antigen processing and presentation of endogenous peptide antigen via MHC class I via ER pathway, TAP-independent [GO:0002486]; antigen processing and presentation of endogenous peptide antigen via MHC class Ib [GO:0002476]; antigen processing and presentation of exogenous peptide antigen via MHC class Ib [GO:0002…	cell surface [GO:0009986]; early endosome membrane [GO:0031901]; ER to Golgi transport vesicle membrane [GO:0012507]; external side of plasma membrane [GO:0009897]; extracellular exosome [GO:0070062]; extracellular space [GO:0005615]; Golgi membrane [GO:0000139]; lumenal side of endoplasmic reticulum membrane [GO:0098553]; MHC class I protein complex [GO:0042612]; MHC class Ib protein complex [GO…	beta-2-microglobulin binding [GO:0030881]; MHC class I protein binding [GO:0042288]; natural killer cell lectin-like receptor binding [GO:0046703]; peptide antigen binding [GO:0042605]; signaling receptor binding [GO:0005102]; T cell receptor binding [GO:0042608]	AP-MS	1|2|1	0|0|0	1.2	39 / 716	1.5	5
		Q16775	Hydroxyacylglutathione hydrolase, mitochondrial	HAGH	HAGH GLO2 HAGH1	308	glutathione biosynthetic process [GO:0006750]; glutathione metabolic process [GO:0006749]; methylglyoxal catabolic process to D-lactate via S-lactoyl-glutathione [GO:0019243]	cytoplasm [GO:0005737]; cytosol [GO:0005829]; mitochondrial matrix [GO:0005759]; mitochondrion [GO:0005739]	hydroxyacylglutathione hydrolase activity [GO:0004416]; metal ion binding [GO:0046872]	AP-MS	18|16|17	16|14|18	2.9	96 / 716	3.3	12
		Q16775	Hydroxyacylglutathione hydrolase, mitochondrial	HAGH	HAGH GLO2 HAGH1	308	glutathione biosynthetic process [GO:0006750]; glutathione metabolic process [GO:0006749]; methylglyoxal catabolic process to D-lactate via S-lactoyl-glutathione [GO:0019243]	cytoplasm [GO:0005737]; cytosol [GO:0005829]; mitochondrial matrix [GO:0005759]; mitochondrion [GO:0005739]	hydroxyacylglutathione hydrolase activity [GO:0004416]; metal ion binding [GO:0046872]	BioID	6|7|9	12|8|7	2.9	96 / 716	3.3	12
		Q38SD2	Leucine-rich repeat serine/threonine-protein kinase 1	LRRK1	LRRK1 KIAA1790	2015	bone resorption [GO:0045453]; intracellular signal transduction [GO:0035556]; negative regulation of peptidyl-tyrosine phosphorylation [GO:0050732]; osteoclast development [GO:0036035]; phosphorylation [GO:0016310]; positive regulation of canonical Wnt signaling pathway [GO:0090263]; positive regulation of intracellular signal transduction [GO:1902533]; positive regulation of peptidyl-tyrosine ph…	cytosol [GO:0005829]; mitochondrion [GO:0005739]	ATP binding [GO:0005524]; GTP binding [GO:0005525]; identical protein binding [GO:0042802]; metal ion binding [GO:0046872]; protein serine kinase activity [GO:0106310]; protein serine/threonine kinase activity [GO:0004674]	BioID	1|1|1	1|1|1	1	2 / 716	1	1
		O75096	Low-density lipoprotein receptor-related protein 4	LRP4	LRP4 KIAA0816 LRP10 MEGF7	1905	amyloid-beta clearance by cellular catabolic process [GO:0150094]; dendrite morphogenesis [GO:0048813]; dorsal/ventral pattern formation [GO:0009953]; embryonic digit morphogenesis [GO:0042733]; endocytosis [GO:0006897]; generation of neurons [GO:0048699]; hair follicle development [GO:0001942]; kidney development [GO:0001822]; limb development [GO:0060173]; negative regulation of axonogenesis [G…	cell surface [GO:0009986]; dendrite [GO:0030425]; neuromuscular junction [GO:0031594]; neuronal cell body [GO:0043025]; plasma membrane [GO:0005886]; plasma membrane raft [GO:0044853]; postsynaptic density [GO:0014069]; synaptic membrane [GO:0097060]	apolipoprotein binding [GO:0034185]; calcium ion binding [GO:0005509]; protein homodimerization activity [GO:0042803]; receptor tyrosine kinase binding [GO:0030971]; scaffold protein binding [GO:0097110]	BioID	1|1|1	0|0|0	0	/ 716	0
		Q8WXG6	MAP kinase-activating death domain protein	MADD	MADD DENN IG20 KIAA0358	1647	cell surface receptor signaling pathway [GO:0007166]; execution phase of apoptosis [GO:0097194]; positive regulation of MAPK cascade [GO:0043410]; regulation of apoptotic process [GO:0042981]; regulation of cell cycle [GO:0051726]; regulation of extrinsic apoptotic signaling pathway [GO:2001236]; regulation of extrinsic apoptotic signaling pathway via death domain receptors [GO:1902041]; regulati…	axon [GO:0030424]; cytoplasm [GO:0005737]; cytosol [GO:0005829]; membrane [GO:0016020]; plasma membrane [GO:0005886]	death receptor binding [GO:0005123]; guanyl-nucleotide exchange factor activity [GO:0005085]; protein kinase activator activity [GO:0030295]	AP-MS	456|489|407	315|336|364	4.1	12 / 716	2.7	8
		Q8WXG6	MAP kinase-activating death domain protein	MADD	MADD DENN IG20 KIAA0358	1647	cell surface receptor signaling pathway [GO:0007166]; execution phase of apoptosis [GO:0097194]; positive regulation of MAPK cascade [GO:0043410]; regulation of apoptotic process [GO:0042981]; regulation of cell cycle [GO:0051726]; regulation of extrinsic apoptotic signaling pathway [GO:2001236]; regulation of extrinsic apoptotic signaling pathway via death domain receptors [GO:1902041]; regulati…	axon [GO:0030424]; cytoplasm [GO:0005737]; cytosol [GO:0005829]; membrane [GO:0016020]; plasma membrane [GO:0005886]	death receptor binding [GO:0005123]; guanyl-nucleotide exchange factor activity [GO:0005085]; protein kinase activator activity [GO:0030295]	BioID	518|462|471	447|360|394	4.1	12 / 716	2.7	8
		Q03112	MDS1 and EVI1 complex locus protein EVI1	MECOM	MECOM EVI1 MDS1 PRDM3	1230	apoptotic process [GO:0006915]; hematopoietic stem cell proliferation [GO:0071425]; heterochromatin organization [GO:0070828]; methylation [GO:0032259]; negative regulation of DNA-templated transcription [GO:0045892]; negative regulation of JNK cascade [GO:0046329]; negative regulation of programmed cell death [GO:0043069]; positive regulation of DNA-templated transcription [GO:0045893]; regulati…	cytosol [GO:0005829]; nuclear speck [GO:0016607]; nucleoplasm [GO:0005654]; nucleus [GO:0005634]	DNA binding [GO:0003677]; DNA-binding transcription activator activity, RNA polymerase II-specific [GO:0001228]; DNA-binding transcription factor activity [GO:0003700]; histone H3 methyltransferase activity [GO:0140938]; histone H3K9 methyltransferase activity [GO:0046974]; histone H3K9 monomethyltransferase activity [GO:0140948]; histone H3K9me2 methyltransferase activity [GO:0140947]; metal ion…	BioID	1|1|1	1|1|2	1	3 / 716	4	6
		Q03112	MDS1 and EVI1 complex locus protein EVI1	MECOM	MECOM EVI1 MDS1 PRDM3	1230	apoptotic process [GO:0006915]; hematopoietic stem cell proliferation [GO:0071425]; heterochromatin organization [GO:0070828]; methylation [GO:0032259]; negative regulation of DNA-templated transcription [GO:0045892]; negative regulation of JNK cascade [GO:0046329]; negative regulation of programmed cell death [GO:0043069]; positive regulation of DNA-templated transcription [GO:0045893]; regulati…	cytosol [GO:0005829]; nuclear speck [GO:0016607]; nucleoplasm [GO:0005654]; nucleus [GO:0005634]	DNA binding [GO:0003677]; DNA-binding transcription activator activity, RNA polymerase II-specific [GO:0001228]; DNA-binding transcription factor activity [GO:0003700]; histone H3 methyltransferase activity [GO:0140938]; histone H3K9 methyltransferase activity [GO:0046974]; histone H3K9 monomethyltransferase activity [GO:0140948]; histone H3K9me2 methyltransferase activity [GO:0140947]; metal ion…	AP-MS	1|1|1	1|2|1	1	3 / 716	4	6
		Q96EH3	Mitochondrial assembly of ribosomal large subunit protein 1	MALSU1	MALSU1 C7orf30	234	negative regulation of mitochondrial translation [GO:0070130]; negative regulation of ribosome biogenesis [GO:0090071]; negative regulation of translation [GO:0017148]; ribosomal large subunit biogenesis [GO:0042273]	cytosol [GO:0005829]; mitochondrial matrix [GO:0005759]; mitochondrion [GO:0005739]	mitochondrial large ribosomal subunit binding [GO:0140978]; ribosomal large subunit binding [GO:0043023]	AP-MS	1|2|1	1|1|0	1	1 / 716	1	1
		Q9UBX3	Mitochondrial dicarboxylate carrier	SLC25A10	SLC25A10 DIC	287	dicarboxylic acid transport [GO:0006835]; gluconeogenesis [GO:0006094]; lipid transport [GO:0006869]; malate transmembrane transport [GO:0071423]; mitochondrial transport [GO:0006839]; monoatomic ion transport [GO:0006811]; oxaloacetate transport [GO:0015729]; phosphate ion transmembrane transport [GO:0035435]; succinate transmembrane transport [GO:0071422]; sulfate transport [GO:0008272]; sulfid…	mitochondrial inner membrane [GO:0005743]; mitochondrion [GO:0005739]; nucleoplasm [GO:0005654]; nucleus [GO:0005634]	antiporter activity [GO:0015297]; dicarboxylic acid transmembrane transporter activity [GO:0005310]; malate transmembrane transporter activity [GO:0015140]; oxaloacetate transmembrane transporter activity [GO:0015131]; phosphate ion transmembrane transporter activity [GO:0015114]; succinate transmembrane transporter activity [GO:0015141]; sulfate transmembrane transporter activity [GO:0015116]; t…	AP-MS	1|1|1	1|1|1	3.1	85 / 716	2.2	16
		O60566	Mitotic checkpoint serine/threonine-protein kinase BUB1 beta	BUB1B	BUB1B BUBR1 MAD3L SSK1	1050	apoptotic process [GO:0006915]; cell division [GO:0051301]; meiotic sister chromatid cohesion, centromeric [GO:0051754]; metaphase/anaphase transition of mitotic cell cycle [GO:0007091]; mitotic spindle assembly checkpoint signaling [GO:0007094]; phosphorylation [GO:0016310]; protein localization to chromosome, centromeric region [GO:0071459]	anaphase-promoting complex [GO:0005680]; cytoplasm [GO:0005737]; cytosol [GO:0005829]; kinetochore [GO:0000776]; microtubule organizing center [GO:0005815]; mitotic checkpoint complex [GO:0033597]; nucleus [GO:0005634]; outer kinetochore [GO:0000940]; perinuclear region of cytoplasm [GO:0048471]; spindle [GO:0005819]	ATP binding [GO:0005524]; protein kinase activity [GO:0004672]; protein serine kinase activity [GO:0106310]; protein serine/threonine kinase activity [GO:0004674]	BioID	28|19|24	9|3|4	5	86 / 716	6.7	24
		Q9NUJ1	Mycophenolic acid acyl-glucuronide esterase, mitochondrial	ABHD10	ABHD10	306	cellular glucuronidation [GO:0052695]; glucuronoside catabolic process [GO:0019391]; protein depalmitoylation [GO:0002084]	cytosol [GO:0005829]; mitochondrial matrix [GO:0005759]; mitochondrion [GO:0005739]	hydrolase activity, hydrolyzing O-glycosyl compounds [GO:0004553]; mycophenolic acid acyl-glucuronide esterase activity [GO:0102390]; palmitoyl-(protein) hydrolase activity [GO:0008474]	AP-MS	0|0|2	1|1|1	1.3	16 / 716	1.6	4
		O60287	Nucleolar pre-ribosomal-associated protein 1	URB1	URB1 C21orf108 KIAA0539 NOP254 NPA1	2271	maturation of 5.8S rRNA from tricistronic rRNA transcript (SSU-rRNA, 5.8S rRNA, LSU-rRNA) [GO:0000466]; maturation of LSU-rRNA from tricistronic rRNA transcript (SSU-rRNA, 5.8S rRNA, LSU-rRNA) [GO:0000463]	fibrillar center [GO:0001650]; nucleolus [GO:0005730]	RNA binding [GO:0003723]	AP-MS	0|0|1	2|2|1	3.2	69 / 716	5.2	34
		Q8TBX8	Phosphatidylinositol 5-phosphate 4-kinase type-2 gamma	PIP4K2C	PIP4K2C PIP5K2C	421	1-phosphatidyl-1D-myo-inositol 4,5-bisphosphate biosynthetic process [GO:1902635]; negative regulation of insulin receptor signaling pathway [GO:0046627]; phosphatidylinositol phosphate biosynthetic process [GO:0046854]; phosphorylation [GO:0016310]; positive regulation of autophagosome assembly [GO:2000786]; regulation of autophagy [GO:0010506]	autophagosome [GO:0005776]; cytosol [GO:0005829]; endoplasmic reticulum [GO:0005783]; extracellular exosome [GO:0070062]; intracellular organelle [GO:0043229]; nucleoplasm [GO:0005654]; plasma membrane [GO:0005886]	1-phosphatidylinositol-4-phosphate 5-kinase activity [GO:0016308]; 1-phosphatidylinositol-5-phosphate 4-kinase activity [GO:0016309]; ATP binding [GO:0005524]; identical protein binding [GO:0042802]	BioID	2|1|3	0|1|0	2	59 / 716	1.7	4
		Q8TBX8	Phosphatidylinositol 5-phosphate 4-kinase type-2 gamma	PIP4K2C	PIP4K2C PIP5K2C	421	1-phosphatidyl-1D-myo-inositol 4,5-bisphosphate biosynthetic process [GO:1902635]; negative regulation of insulin receptor signaling pathway [GO:0046627]; phosphatidylinositol phosphate biosynthetic process [GO:0046854]; phosphorylation [GO:0016310]; positive regulation of autophagosome assembly [GO:2000786]; regulation of autophagy [GO:0010506]	autophagosome [GO:0005776]; cytosol [GO:0005829]; endoplasmic reticulum [GO:0005783]; extracellular exosome [GO:0070062]; intracellular organelle [GO:0043229]; nucleoplasm [GO:0005654]; plasma membrane [GO:0005886]	1-phosphatidylinositol-4-phosphate 5-kinase activity [GO:0016308]; 1-phosphatidylinositol-5-phosphate 4-kinase activity [GO:0016309]; ATP binding [GO:0005524]; identical protein binding [GO:0042802]	AP-MS	3|2|1	0|0|1	2	59 / 716	1.7	4
		Q86U42	Polyadenylate-binding protein 2	PABPN1	PABPN1 PAB2 PABP2	306	cellular response to lipopolysaccharide [GO:0071222]; MAPK cascade [GO:0000165]; mRNA processing [GO:0006397]; muscle contraction [GO:0006936]; poly(A)+ mRNA export from nucleus [GO:0016973]; positive regulation of polynucleotide adenylyltransferase activity [GO:1904247]; RNA processing [GO:0006396]	cytoplasm [GO:0005737]; nuclear inclusion body [GO:0042405]; nuclear speck [GO:0016607]; nucleoplasm [GO:0005654]; nucleus [GO:0005634]; ribonucleoprotein complex [GO:1990904]	poly(A) binding [GO:0008143]; RNA binding [GO:0003723]; RNA polymerase binding [GO:0070063]	AP-MS	1|3|1	0|1|1	2.4	206 / 716	2.6	11
		Q9Y2S7	Polymerase delta-interacting protein 2	POLDIP2	POLDIP2 PDIP38 POLD4 HSPC017	368	error-free translesion synthesis [GO:0070987]; mitochondrion morphogenesis [GO:0070584]; mitotic spindle assembly [GO:0090307]; negative regulation of macroautophagy [GO:0016242]; positive regulation of focal adhesion assembly [GO:0051894]; positive regulation of mitotic cell cycle [GO:0045931]; positive regulation of mitotic cytokinesis [GO:1903490]; vascular associated smooth muscle cell prolif…	cell-cell junction [GO:0005911]; midbody [GO:0030496]; mitochondrial matrix [GO:0005759]; mitochondrial nucleoid [GO:0042645]; mitochondrion [GO:0005739]; mitotic spindle [GO:0072686]; nucleus [GO:0005634]	DNA binding [GO:0003677]	AP-MS	1|3|2	3|1|2	0	83 / 716	1.7	5
		Q9UI14	Prenylated Rab acceptor protein 1	RABAC1	RABAC1 PRA1 PRAF1	185		Golgi apparatus [GO:0005794]; membrane [GO:0016020]; plasma membrane [GO:0005886]; synaptic vesicle [GO:0008021]	GTPase binding [GO:0051020]; identical protein binding [GO:0042802]; proline-rich region binding [GO:0070064]	BioID	2|2|2	0|0|2	1	/ 716	0
		Q15751	Probable E3 ubiquitin-protein ligase HERC1	HERC1	HERC1	4861	autophagy [GO:0006914]; cerebellar Purkinje cell differentiation [GO:0021702]; corpus callosum development [GO:0022038]; negative regulation of autophagy [GO:0010507]; neuromuscular process controlling balance [GO:0050885]; neuron projection development [GO:0031175]; protein ubiquitination [GO:0016567]	cytoplasm [GO:0005737]; cytosol [GO:0005829]; Golgi apparatus [GO:0005794]; membrane [GO:0016020]	guanyl-nucleotide exchange factor activity [GO:0005085]; ubiquitin-protein transferase activity [GO:0004842]	AP-MS	1|1|1	2|1|1	1	6 / 716	1.3	2
		Q93008	Probable ubiquitin carboxyl-terminal hydrolase FAF-X	USP9X	USP9X DFFRX FAM USP9	2554	amyloid fibril formation [GO:1990000]; axon extension [GO:0048675]; BMP signaling pathway [GO:0030509]; cell division [GO:0051301]; cell migration [GO:0016477]; chromosome segregation [GO:0007059]; female gamete generation [GO:0007292]; monoubiquitinated protein deubiquitination [GO:0035520]; negative regulation of proteasomal ubiquitin-dependent protein catabolic process [GO:0032435]; negative r…	cilium [GO:0005929]; cytoplasm [GO:0005737]; cytoskeleton [GO:0005856]; cytosol [GO:0005829]; growth cone [GO:0030426]; membrane [GO:0016020]; nucleus [GO:0005634]	co-SMAD binding [GO:0070410]; cysteine-type deubiquitinase activity [GO:0004843]; cysteine-type endopeptidase activity [GO:0004197]; cysteine-type peptidase activity [GO:0008234]; deubiquitinase activity [GO:0101005]; K48-linked deubiquitinase activity [GO:1990380]; K63-linked deubiquitinase activity [GO:0061578]	AP-MS	1|1|0	11|13|12	3.3	177 / 716	3.7	20
		O43490	Prominin-1	PROM1	PROM1 PROML1 MSTP061	865	camera-type eye photoreceptor cell differentiation [GO:0060219]; glomerular parietal epithelial cell differentiation [GO:0072139]; photoreceptor cell maintenance [GO:0045494]; podocyte differentiation [GO:0072112]; positive regulation of nephron tubule epithelial cell differentiation [GO:2000768]; retina layer formation [GO:0010842]; retina morphogenesis in camera-type eye [GO:0060042]	apical plasma membrane [GO:0016324]; cell surface [GO:0009986]; cilium [GO:0005929]; endoplasmic reticulum [GO:0005783]; endoplasmic reticulum-Golgi intermediate compartment [GO:0005793]; extracellular exosome [GO:0070062]; extracellular space [GO:0005615]; microvillus [GO:0005902]; microvillus membrane [GO:0031528]; photoreceptor outer segment [GO:0001750]; photoreceptor outer segment membrane […	actinin binding [GO:0042805]; cadherin binding [GO:0045296]; cholesterol binding [GO:0015485]	BioID	1|1|1	0|0|0	0	/ 716	0
		Q9BSG0	Protease-associated domain-containing protein 1	PRADC1	PRADC1 C2orf7 PAP21 UNQ833/PRO1760	188		extracellular region [GO:0005576]		AP-MS	0|2|1	1|1|1	1.1	22 / 716	1.1	2
		Q9H3U1	Protein unc-45 homolog A	UNC45A	UNC45A SMAP1	944	cell differentiation [GO:0030154]; chaperone-mediated protein folding [GO:0061077]; muscle organ development [GO:0007517]	cytoplasm [GO:0005737]; cytosol [GO:0005829]; Golgi apparatus [GO:0005794]; nuclear speck [GO:0016607]; perinuclear region of cytoplasm [GO:0048471]	cadherin binding [GO:0045296]; Hsp90 protein binding [GO:0051879]	BioID	9|7|7	24|10|15	3.1	136 / 716	6.3	47
		Q5T280	Putative methyltransferase C9orf114	SPOUT1	SPOUT1 C9orf114	376	cell cycle [GO:0007049]; cell division [GO:0051301]; maintenance of centrosome location [GO:0051661]; methylation [GO:0032259]; miRNA processing [GO:0035196]; post-transcriptional regulation of gene expression [GO:0010608]	cytoplasm [GO:0005737]; kinetochore [GO:0000776]; mitotic spindle [GO:0072686]; spindle pole centrosome [GO:0031616]	methyltransferase activity [GO:0008168]; miRNA binding [GO:0035198]; RNA binding [GO:0003723]	AP-MS	1|0|1	1|1|1	2.9	16 / 716	2.6	6
		Q9H1K0	Rabenosyn-5	RBSN	RBSN ZFYVE20	784	early endosome to Golgi transport [GO:0034498]; endosomal transport [GO:0016197]; Golgi to lysosome transport [GO:0090160]; protein transport [GO:0015031]; regulation of Golgi organization [GO:1903358]	cytosol [GO:0005829]; early endosome membrane [GO:0031901]; endosome [GO:0005768]; endosome membrane [GO:0010008]; extracellular exosome [GO:0070062]; intracellular membrane-bounded organelle [GO:0043231]; plasma membrane [GO:0005886]	small GTPase binding [GO:0031267]; zinc ion binding [GO:0008270]	BioID	1|1|0	1|1|1	0	3 / 716	1.3	2
		P35241	Radixin	RDX	RDX	583	apical protein localization [GO:0045176]; barbed-end actin filament capping [GO:0051016]; cellular response to platelet-derived growth factor stimulus [GO:0036120]; cellular response to thyroid hormone stimulus [GO:0097067]; establishment of endothelial barrier [GO:0061028]; establishment of protein localization to plasma membrane [GO:0061951]; negative regulation of adherens junction organizatio…	adherens junction [GO:0005912]; apical part of cell [GO:0045177]; apical plasma membrane [GO:0016324]; cell periphery [GO:0071944]; cell tip [GO:0051286]; cleavage furrow [GO:0032154]; cortical actin cytoskeleton [GO:0030864]; extracellular exosome [GO:0070062]; extracellular space [GO:0005615]; filopodium [GO:0030175]; focal adhesion [GO:0005925]; lamellipodium [GO:0030027]; microvillus [GO:0005…	actin binding [GO:0003779]; ATPase binding [GO:0051117]; cadherin binding [GO:0045296]; cell adhesion molecule binding [GO:0050839]; protein kinase A binding [GO:0051018]; RNA binding [GO:0003723]	BioID	8|6|4	9|6|6	3.9	225 / 716	4.5	50
		Q8TEU7	Rap guanine nucleotide exchange factor 6	RAPGEF6	RAPGEF6 PDZGEF2	1601	microvillus assembly [GO:0030033]; positive regulation of GTPase activity [GO:0043547]; protein localization to plasma membrane [GO:0072659]; Ras protein signal transduction [GO:0007265]; regulation of GTPase activity [GO:0043087]	apical plasma membrane [GO:0016324]; centrosome [GO:0005813]; cytosol [GO:0005829]; endocytic vesicle [GO:0030139]; plasma membrane [GO:0005886]	GTP-dependent protein binding [GO:0030742]; guanyl-nucleotide exchange factor activity [GO:0005085]; phosphatidic acid binding [GO:0070300]; small GTPase binding [GO:0031267]	BioID	2|2|2	0|0|0	2.2	68 / 716	4.3	12
		Q9UL25	Ras-related protein Rab-21	RAB21	RAB21 KIAA0118	225	anterograde axonal transport [GO:0008089]; intracellular protein transport [GO:0006886]; positive regulation of dendrite morphogenesis [GO:0050775]; positive regulation of early endosome to late endosome transport [GO:2000643]; positive regulation of receptor-mediated endocytosis [GO:0048260]; protein stabilization [GO:0050821]; Rab protein signal transduction [GO:0032482]; regulation of axon ext…	axon cytoplasm [GO:1904115]; cleavage furrow [GO:0032154]; cytoplasmic side of early endosome membrane [GO:0098559]; cytoplasmic side of plasma membrane [GO:0009898]; cytosol [GO:0005829]; early endosome [GO:0005769]; early endosome membrane [GO:0031901]; endomembrane system [GO:0012505]; endoplasmic reticulum membrane [GO:0005789]; endosome [GO:0005768]; extracellular exosome [GO:0070062]; focal…	GDP binding [GO:0019003]; GTP binding [GO:0005525]; GTPase activity [GO:0003924]	BioID	0|0|0	2|2|1	2.2	131 / 716	2.4	15
		O94788	Retinal dehydrogenase 2	ALDH1A2	ALDH1A2 RALDH2	518	9-cis-retinoic acid biosynthetic process [GO:0042904]; blood vessel development [GO:0001568]; cardiac muscle tissue development [GO:0048738]; cell population proliferation [GO:0008283]; cellular response to retinoic acid [GO:0071300]; determination of bilateral symmetry [GO:0009855]; embryonic camera-type eye development [GO:0031076]; embryonic digestive tract development [GO:0048566]; embryonic …	cytoplasm [GO:0005737]; cytosol [GO:0005829]; perinuclear region of cytoplasm [GO:0048471]	3-chloroallyl aldehyde dehydrogenase activity [GO:0004028]; aldehyde dehydrogenase (NAD+) activity [GO:0004029]; retinal binding [GO:0016918]; retinal dehydrogenase activity [GO:0001758]	BioID	15|16|12	10|8|8	3.1	68 / 716	2.7	13
		O15013	Rho guanine nucleotide exchange factor 10	ARHGEF10	ARHGEF10 KIAA0294	1369	actin cytoskeleton organization [GO:0030036]; activation of GTPase activity [GO:0090630]; centrosome duplication [GO:0051298]; mitotic spindle assembly [GO:0090307]; myelination in peripheral nervous system [GO:0022011]; positive regulation of stress fiber assembly [GO:0051496]; regulation of small GTPase mediated signal transduction [GO:0051056]	centrosome [GO:0005813]; cytosol [GO:0005829]	guanyl-nucleotide exchange factor activity [GO:0005085]; kinesin binding [GO:0019894]	BioID	0|0|1	3|1|2	8.7	22 / 716	3.3	36
		Q14155	Rho guanine nucleotide exchange factor 7	ARHGEF7	ARHGEF7 COOL1 KIAA0142 P85SPR PAK3BP PIXB Nbla10314	803	ephrin receptor signaling pathway [GO:0048013]; focal adhesion assembly [GO:0048041]; Golgi organization [GO:0007030]; intracellular signal transduction [GO:0035556]; lamellipodium assembly [GO:0030032]; negative regulation of microtubule nucleation [GO:1905833]; nervous system development [GO:0007399]; positive regulation of apoptotic process [GO:0043065]; positive regulation of fibroblast migra…	cell cortex [GO:0005938]; centrosome [GO:0005813]; cytoplasm [GO:0005737]; cytosol [GO:0005829]; focal adhesion [GO:0005925]; lamellipodium [GO:0030027]; mitotic spindle pole [GO:0097431]; neuron projection [GO:0043005]; neuronal cell body [GO:0043025]; postsynapse [GO:0098794]; protein-containing complex [GO:0032991]; ruffle [GO:0001726]	gamma-tubulin binding [GO:0043015]; guanyl-nucleotide exchange factor activity [GO:0005085]; protein kinase binding [GO:0019901]	BioID	2|1|2	0|0|0	1.2	24 / 716	1.2	2
		Q9H6T3	RNA polymerase II-associated protein 3	RPAP3	RPAP3	665	protein stabilization [GO:0050821]	cytosol [GO:0005829]; protein folding chaperone complex [GO:0101031]; R2TP complex [GO:0097255]; RPAP3/R2TP/prefoldin-like complex [GO:1990062]		BioID	20|13|15	30|30|34	3	114 / 716	4.6	13
		Q96EV2	RNA-binding protein 33	RBM33	RBM33 PRR8	1170			RNA binding [GO:0003723]	AP-MS	8|8|9	13|9|10	2.1	109 / 716	3.1	13
		Q15424	Scaffold attachment factor B1	SAFB	SAFB HAP HET SAFB1	915	chromatin organization [GO:0006325]; intracellular estrogen receptor signaling pathway [GO:0030520]; regulation of mRNA processing [GO:0050684]; regulation of transcription by RNA polymerase II [GO:0006357]	midbody [GO:0030496]; nucleoplasm [GO:0005654]; nucleus [GO:0005634]	chromatin binding [GO:0003682]; double-stranded DNA binding [GO:0003690]; RNA binding [GO:0003723]; RNA polymerase II cis-regulatory region sequence-specific DNA binding [GO:0000978]; sequence-specific DNA binding [GO:0043565]	AP-MS	0|0|3	1|5|7	6.1	206 / 716	6.6	55
		Q8TD19	Serine/threonine-protein kinase Nek9	NEK9	NEK9 KIAA1995 NEK8 NERCC	979	cell division [GO:0051301]; mitotic cell cycle [GO:0000278]; phosphorylation [GO:0016310]; regulation of mitotic cell cycle [GO:0007346]	cytosol [GO:0005829]; nucleus [GO:0005634]	ATP binding [GO:0005524]; metal ion binding [GO:0046872]; protein kinase activator activity [GO:0030295]; protein kinase binding [GO:0019901]; protein serine kinase activity [GO:0106310]; protein serine/threonine kinase activity [GO:0004674]	BioID	11|8|5	10|3|6	3.4	89 / 716	5.6	14
		O96013	Serine/threonine-protein kinase PAK 4	PAK4	PAK4 KIAA1142	591	apoptotic process [GO:0006915]; cell cycle [GO:0007049]; cell migration [GO:0016477]; cellular response to organic cyclic compound [GO:0071407]; cytoskeleton organization [GO:0007010]; dendritic spine development [GO:0060996]; intracellular signal transduction [GO:0035556]; negative regulation of endothelial cell apoptotic process [GO:2000352]; phosphorylation [GO:0016310]; positive regulation of…	adherens junction [GO:0005912]; cytoplasm [GO:0005737]; cytosol [GO:0005829]; focal adhesion [GO:0005925]; Golgi apparatus [GO:0005794]	ATP binding [GO:0005524]; cadherin binding involved in cell-cell adhesion [GO:0098641]; protein kinase activity [GO:0004672]; protein serine kinase activity [GO:0106310]; protein serine/threonine kinase activity [GO:0004674]	BioID	1|1|3	0|1|1	2	83 / 716	1.8	8
		Q9H4A3	Serine/threonine-protein kinase WNK1	WNK1	WNK1 HSN2 KDP KIAA0344 PRKWNK1	2382	cell volume homeostasis [GO:0006884]; cellular hyperosmotic response [GO:0071474]; cellular response to chemokine [GO:1990869]; chemokine (C-C motif) ligand 21 signaling pathway [GO:0038116]; heart development [GO:0007507]; intracellular chloride ion homeostasis [GO:0030644]; intracellular signal transduction [GO:0035556]; lymphocyte migration into lymph node [GO:0097022]; monoatomic cation homeo…	cytoplasm [GO:0005737]; cytosol [GO:0005829]; intracellular non-membrane-bounded organelle [GO:0043232]; membrane [GO:0016020]; mitotic spindle [GO:0072686]; nucleus [GO:0005634]; protein-containing complex [GO:0032991]	ATP binding [GO:0005524]; molecular condensate scaffold activity [GO:0140693]; phosphatase binding [GO:0019902]; protein kinase activator activity [GO:0030295]; protein kinase activity [GO:0004672]; protein kinase binding [GO:0019901]; protein serine kinase activity [GO:0106310]; protein serine/threonine kinase activity [GO:0004674]	BioID	7|3|3	4|3|7	2.8	109 / 716	3.1	9
		Q96QC0	Serine/threonine-protein phosphatase 1 regulatory subunit 10	PPP1R10	PPP1R10 CAT53 FB19 PNUTS	940	negative regulation of cardiac muscle cell apoptotic process [GO:0010667]; negative regulation of mitotic DNA damage checkpoint [GO:1904290]; positive regulation of telomere maintenance [GO:0032206]; protein import into nucleus [GO:0006606]	chromatin [GO:0000785]; nuclear body [GO:0016604]; nucleoplasm [GO:0005654]; nucleus [GO:0005634]; PTW/PP1 phosphatase complex [GO:0072357]	DNA binding [GO:0003677]; metal ion binding [GO:0046872]; protein phosphatase 1 binding [GO:0008157]; protein phosphatase inhibitor activity [GO:0004864]; RNA binding [GO:0003723]	BioID	17|19|17	17|21|20	26.1	158 / 716	23.8	90
		P62714	Serine/threonine-protein phosphatase 2A catalytic subunit beta isoform	PPP2CB	PPP2CB	309	apoptotic mitochondrial changes [GO:0008637]; mitotic cell cycle [GO:0000278]; negative regulation of gene expression [GO:0010629]; negative regulation of NF-kappaB transcription factor activity [GO:0032088]; negative regulation of Ras protein signal transduction [GO:0046580]; negative regulation of tumor necrosis factor-mediated signaling pathway [GO:0010804]; peptidyl-serine dephosphorylation […	chromosome, centromeric region [GO:0000775]; cytosol [GO:0005829]; nucleus [GO:0005634]; protein phosphatase type 2A complex [GO:0000159]; spindle pole [GO:0000922]	metal ion binding [GO:0046872]; myosin phosphatase activity [GO:0017018]; protein serine/threonine phosphatase activity [GO:0004722]; tau protein binding [GO:0048156]; transmembrane transporter binding [GO:0044325]	BioID	2|0|0	3|1|2	2.1	193 / 716	2.2	9
		Q9Y5P8	Serine/threonine-protein phosphatase 2A regulatory subunit B'' subunit beta	PPP2R3B	PPP2R3B PPP2R3L	575	protein dephosphorylation [GO:0006470]; regulation of cell cycle [GO:0051726]	cytosol [GO:0005829]; nucleoplasm [GO:0005654]; nucleus [GO:0005634]; protein phosphatase type 2A complex [GO:0000159]	calcium ion binding [GO:0005509]; protein phosphatase regulator activity [GO:0019888]	BioID	1|1|0	1|1|1	0	1 / 716	1	1
		Q9NY27	Serine/threonine-protein phosphatase 4 regulatory subunit 2	PPP4R2	PPP4R2 SBBI57	417	mRNA processing [GO:0006397]; protein modification process [GO:0036211]; regulation of double-strand break repair [GO:2000779]; regulation of double-strand break repair via homologous recombination [GO:0010569]; RNA splicing [GO:0008380]	centrosome [GO:0005813]; chromatin [GO:0000785]; cytoplasm [GO:0005737]; nucleoplasm [GO:0005654]; nucleus [GO:0005634]; protein phosphatase 4 complex [GO:0030289]	protein phosphatase regulator activity [GO:0019888]; protein-macromolecule adaptor activity [GO:0030674]	BioID	1|1|1	3|2|2	1.5	46 / 716	2	7
		O00743	Serine/threonine-protein phosphatase 6 catalytic subunit	PPP6C	PPP6C PPP6	305	COPII vesicle coating [GO:0048208]; G1/S transition of mitotic cell cycle [GO:0000082]; innate immune response [GO:0045087]; negative regulation of innate immune response [GO:0045824]; protein dephosphorylation [GO:0006470]	cytoplasm [GO:0005737]; cytosol [GO:0005829]; mitochondrion [GO:0005739]; nucleoplasm [GO:0005654]	metal ion binding [GO:0046872]; myosin phosphatase activity [GO:0017018]; protein serine/threonine phosphatase activity [GO:0004722]	BioID	8|8|9	8|1|5	2.1	37 / 716	1.8	3
		O15084	Serine/threonine-protein phosphatase 6 regulatory ankyrin repeat subunit A	ANKRD28	ANKRD28 KIAA0379	1053		cytosol [GO:0005829]; nucleoplasm [GO:0005654]		BioID	2|2|1	3|0|1	1.6	53 / 716	1.6	5
		Q5H9R7	Serine/threonine-protein phosphatase 6 regulatory subunit 3	PPP6R3	PPP6R3 C11orf23 KIAA1558 PP6R3 SAPL SAPS3	873	regulation of phosphoprotein phosphatase activity [GO:0043666]	cytosol [GO:0005829]; nucleoplasm [GO:0005654]; nucleus [GO:0005634]; plasma membrane [GO:0005886]	protein phosphatase binding [GO:0019903]; protein phosphatase regulator activity [GO:0019888]	BioID	6|4|3	6|2|4	2	116 / 716	4	12
		Q96C92	Serologically defined colon cancer antigen 3	ENTR1	ENTR1 SDCCAG3	435	cell cycle [GO:0007049]; cell division [GO:0051301]; cell projection organization [GO:0030030]; endocytic recycling [GO:0032456]; positive regulation of cilium assembly [GO:0045724]; positive regulation of protein localization to cilium [GO:1903566]; protein transport [GO:0015031]; regulation of cytokinesis [GO:0032465]	centrosome [GO:0005813]; ciliary basal body [GO:0036064]; early endosome [GO:0005769]; endosome [GO:0005768]; midbody [GO:0030496]; recycling endosome [GO:0055037]		BioID	2|2|1	2|0|0	2.3	55 / 716	2.1	12
		Q9UL62	Short transient receptor potential channel 5	TRPC5	TRPC5 TRP5	973	calcium ion transmembrane transport [GO:0070588]; calcium ion transport [GO:0006816]; negative regulation of dendrite morphogenesis [GO:0050774]; nervous system development [GO:0007399]; neuron apoptotic process [GO:0051402]; neuron differentiation [GO:0030182]; phosphatidylserine exposure on apoptotic cell surface [GO:0070782]; positive regulation of axon extension [GO:0045773]; positive regulat…	calcium channel complex [GO:0034704]; cation channel complex [GO:0034703]; dendrite [GO:0030425]; growth cone [GO:0030426]; neuronal cell body [GO:0043025]; plasma membrane [GO:0005886]	actin binding [GO:0003779]; actinin binding [GO:0042805]; ATPase binding [GO:0051117]; calcium channel activity [GO:0005262]; clathrin binding [GO:0030276]; inositol 1,4,5 trisphosphate binding [GO:0070679]; store-operated calcium channel activity [GO:0015279]	BioID	1|1|1	1|0|1	1	15 / 716	1	1
		Q9UL62	Short transient receptor potential channel 5	TRPC5	TRPC5 TRP5	973	calcium ion transmembrane transport [GO:0070588]; calcium ion transport [GO:0006816]; negative regulation of dendrite morphogenesis [GO:0050774]; nervous system development [GO:0007399]; neuron apoptotic process [GO:0051402]; neuron differentiation [GO:0030182]; phosphatidylserine exposure on apoptotic cell surface [GO:0070782]; positive regulation of axon extension [GO:0045773]; positive regulat…	calcium channel complex [GO:0034704]; cation channel complex [GO:0034703]; dendrite [GO:0030425]; growth cone [GO:0030426]; neuronal cell body [GO:0043025]; plasma membrane [GO:0005886]	actin binding [GO:0003779]; actinin binding [GO:0042805]; ATPase binding [GO:0051117]; calcium channel activity [GO:0005262]; clathrin binding [GO:0030276]; inositol 1,4,5 trisphosphate binding [GO:0070679]; store-operated calcium channel activity [GO:0015279]	AP-MS	1|1|1	1|0|1	1	15 / 716	1	1
		Q9Y5M8	Signal recognition particle receptor subunit beta	SRPRB	SRPRB PSEC0230	271	protein targeting to ER [GO:0045047]; SRP-dependent cotranslational protein targeting to membrane, signal sequence recognition [GO:0006617]	cytoplasm [GO:0005737]; cytoplasmic microtubule [GO:0005881]; endoplasmic reticulum membrane [GO:0005789]; membrane [GO:0016020]; signal recognition particle receptor complex [GO:0005785]	GTP binding [GO:0005525]	BioID	1|1|1	3|1|1	1.7	90 / 716	2.2	9
		P42224	Signal transducer and activator of transcription 1-alpha/beta	STAT1	STAT1	750	blood circulation [GO:0008015]; cellular response to insulin stimulus [GO:0032869]; cellular response to interferon-beta [GO:0035458]; cellular response to organic cyclic compound [GO:0071407]; cellular response to type II interferon [GO:0071346]; defense response [GO:0006952]; defense response to virus [GO:0051607]; interleukin-27-mediated signaling pathway [GO:0070106]; interleukin-9-mediated s…	axon [GO:0030424]; chromatin [GO:0000785]; cytoplasm [GO:0005737]; cytosol [GO:0005829]; dendrite [GO:0030425]; ISGF3 complex [GO:0070721]; nucleolus [GO:0005730]; nucleoplasm [GO:0005654]; nucleus [GO:0005634]; perinuclear region of cytoplasm [GO:0048471]; protein-containing complex [GO:0032991]; RNA polymerase II transcription regulator complex [GO:0090575]	cadherin binding [GO:0045296]; CCR5 chemokine receptor binding [GO:0031730]; DNA-binding transcription factor activity [GO:0003700]; DNA-binding transcription factor activity, RNA polymerase II-specific [GO:0000981]; double-stranded DNA binding [GO:0003690]; enzyme binding [GO:0019899]; histone acetyltransferase binding [GO:0035035]; histone binding [GO:0042393]; identical protein binding [GO:004…	BioID	1|1|1	4|3|2	4.7	109 / 716	8.9	78
		P40763	Signal transducer and activator of transcription 3	STAT3	STAT3 APRF	770	astrocyte differentiation [GO:0048708]; cell differentiation [GO:0030154]; cell population proliferation [GO:0008283]; cellular response to hormone stimulus [GO:0032870]; cellular response to interleukin-17 [GO:0097398]; cellular response to leptin stimulus [GO:0044320]; cytokine-mediated signaling pathway [GO:0019221]; defense response [GO:0006952]; eating behavior [GO:0042755]; energy homeostas…	chromatin [GO:0000785]; cytoplasm [GO:0005737]; cytosol [GO:0005829]; nucleoplasm [GO:0005654]; nucleus [GO:0005634]; plasma membrane [GO:0005886]; RNA polymerase II transcription regulator complex [GO:0090575]; transcription regulator complex [GO:0005667]	chromatin DNA binding [GO:0031490]; DNA binding [GO:0003677]; DNA-binding transcription activator activity, RNA polymerase II-specific [GO:0001228]; DNA-binding transcription factor activity [GO:0003700]; DNA-binding transcription factor activity, RNA polymerase II-specific [GO:0000981]; DNA-binding transcription factor binding [GO:0140297]; identical protein binding [GO:0042802]; nuclear recepto…	BioID	13|7|9	10|2|8	6	136 / 716	9.8	71
		Q92783	Signal transducing adapter molecule 1	STAM	STAM STAM1	540	macroautophagy [GO:0016236]; membrane fission [GO:0090148]; multivesicular body assembly [GO:0036258]; positive regulation of exosomal secretion [GO:1903543]; protein transport to vacuole involved in ubiquitin-dependent protein catabolic process via the multivesicular body sorting pathway [GO:0043328]; regulation of extracellular exosome assembly [GO:1903551]; signal transduction [GO:0007165]	cytosol [GO:0005829]; early endosome membrane [GO:0031901]; ESCRT-0 complex [GO:0033565]; intracellular membrane-bounded organelle [GO:0043231]	phosphatidylinositol binding [GO:0035091]; ubiquitin binding [GO:0043130]; ubiquitin-like protein ligase binding [GO:0044389]	BioID	3|1|2	2|0|2	1.3	69 / 716	1.8	4
		O75044	SLIT-ROBO Rho GTPase-activating protein 2	SRGAP2	SRGAP2 ARHGAP34 FNBP2 KIAA0456 SRGAP2A	1071	actin filament severing [GO:0051014]; dendritic spine development [GO:0060996]; excitatory synapse assembly [GO:1904861]; extension of a leading process involved in cell motility in cerebral cortex radial glia guided migration [GO:0021816]; filopodium assembly [GO:0046847]; inhibitory synapse assembly [GO:1904862]; lamellipodium assembly involved in ameboidal cell migration [GO:0003363]; negative…	cytoplasm [GO:0005737]; cytosol [GO:0005829]; dendritic spine head [GO:0044327]; lamellipodium [GO:0030027]; nucleus [GO:0005634]; phagocytic vesicle [GO:0045335]; plasma membrane [GO:0005886]; postsynaptic density [GO:0014069]; postsynaptic membrane [GO:0045211]	GTPase activator activity [GO:0005096]; identical protein binding [GO:0042802]; protein homodimerization activity [GO:0042803]; small GTPase binding [GO:0031267]	BioID	2|2|0	1|1|2	0	69 / 716	1.8	8
		O43815	Striatin	STRN	STRN	780	bicellular tight junction assembly [GO:0070830]; dendrite development [GO:0016358]; locomotory behavior [GO:0007626]; negative regulation of cell population proliferation [GO:0008285]; Wnt signaling pathway [GO:0016055]	bicellular tight junction [GO:0005923]; cytosol [GO:0005829]; dendrite [GO:0030425]; dendritic spine [GO:0043197]; FAR/SIN/STRIPAK complex [GO:0090443]; membrane [GO:0016020]; neuronal cell body [GO:0043025]; postsynaptic density [GO:0014069]; postsynaptic membrane [GO:0045211]	armadillo repeat domain binding [GO:0070016]; calmodulin binding [GO:0005516]; nuclear estrogen receptor binding [GO:0030331]; protein phosphatase 2A binding [GO:0051721]; protein-containing complex binding [GO:0044877]	BioID	1|1|1	0|0|0	2	38 / 716	1.4	4
		Q9BQG1	Synaptotagmin-3	SYT3	SYT3	590	calcium-ion regulated exocytosis [GO:0017156]; cell differentiation [GO:0030154]; cellular response to calcium ion [GO:0071277]; positive regulation of dendrite extension [GO:1903861]; regulation of calcium ion-dependent exocytosis [GO:0017158]; regulation of dopamine secretion [GO:0014059]	endosome [GO:0005768]; exocytic vesicle [GO:0070382]; plasma membrane [GO:0005886]; transport vesicle membrane [GO:0030658]	calcium ion binding [GO:0005509]; calcium-dependent phospholipid binding [GO:0005544]; clathrin binding [GO:0030276]; phosphatidylserine binding [GO:0001786]; SNARE binding [GO:0000149]	AP-MS	1|4|2	0|0|0	1	2 / 716	1	1
		Q86SS6	Synaptotagmin-9	SYT9	SYT9	491	calcium-dependent activation of synaptic vesicle fusion [GO:0099502]; calcium-ion regulated exocytosis [GO:0017156]; cellular response to calcium ion [GO:0071277]; regulation of calcium ion-dependent exocytosis [GO:0017158]; regulation of dopamine secretion [GO:0014059]	clathrin-coated endocytic vesicle membrane [GO:0030669]; dense core granule [GO:0031045]; exocytic vesicle [GO:0070382]; hippocampal mossy fiber to CA3 synapse [GO:0098686]; plasma membrane [GO:0005886]; synaptic vesicle membrane [GO:0030672]	calcium ion binding [GO:0005509]; calcium-dependent phospholipid binding [GO:0005544]; clathrin binding [GO:0030276]; identical protein binding [GO:0042802]; phosphatidylinositol-4,5-bisphosphate binding [GO:0005546]; phosphatidylserine binding [GO:0001786]; SNARE binding [GO:0000149]	AP-MS	3|6|2	2|3|4	0	/ 716	0
		Q8TC07	TBC1 domain family member 15	TBC1D15	TBC1D15	691	regulation of GTPase activity [GO:0043087]	cytoplasm [GO:0005737]; extracellular region [GO:0005576]	GTPase activator activity [GO:0005096]	BioID	5|3|7	6|2|2	4.5	103 / 716	8.4	22
		Q15750	TGF-beta-activated kinase 1 and MAP3K7-binding protein 1	TAB1	TAB1 MAP3K7IP1	504	aorta development [GO:0035904]; cardiac septum development [GO:0003279]; coronary vasculature development [GO:0060976]; heart morphogenesis [GO:0003007]; in utero embryonic development [GO:0001701]; lung development [GO:0030324]; positive regulation of MAPK cascade [GO:0043410]; positive regulation of protein serine/threonine kinase activity [GO:0071902]; transforming growth factor beta receptor …	cytosol [GO:0005829]; endosome membrane [GO:0010008]; nuclear speck [GO:0016607]; protein-containing complex [GO:0032991]	enzyme activator activity [GO:0008047]; kinase activator activity [GO:0019209]; mitogen-activated protein kinase p38 binding [GO:0048273]; protein serine/threonine phosphatase activity [GO:0004722]; protein-containing complex binding [GO:0044877]	BioID	7|6|6	2|2|2	5.5	64 / 716	4.9	54
		Q9NYJ8	TGF-beta-activated kinase 1 and MAP3K7-binding protein 2	TAB2	TAB2 KIAA0733 MAP3K7IP2	693	defense response to bacterium [GO:0042742]; heart development [GO:0007507]; inflammatory response [GO:0006954]; negative regulation of autophagy [GO:0010507]; non-canonical NF-kappaB signal transduction [GO:0038061]; positive regulation of canonical NF-kappaB signal transduction [GO:0043123]; positive regulation of protein kinase activity [GO:0045860]; response to lipopolysaccharide [GO:0032496]	cytoplasm [GO:0005737]; cytosol [GO:0005829]; endosome membrane [GO:0010008]; lysosomal membrane [GO:0005765]; nucleoplasm [GO:0005654]; plasma membrane [GO:0005886]	K63-linked polyubiquitin modification-dependent protein binding [GO:0070530]; molecular adaptor activity [GO:0060090]; ubiquitin binding [GO:0043130]; zinc ion binding [GO:0008270]	BioID	2|1|0	1|1|1	1.2	43 / 716	1.2	4
		Q8WZ42	Titin	TTN	TTN	34350	cardiac muscle cell development [GO:0055013]; cardiac muscle contraction [GO:0060048]; cardiac muscle hypertrophy [GO:0003300]; cardiac muscle tissue morphogenesis [GO:0055008]; cardiac myofibril assembly [GO:0055003]; detection of muscle stretch [GO:0035995]; mitotic chromosome condensation [GO:0007076]; muscle contraction [GO:0006936]; phosphorylation [GO:0016310]; positive regulation of gene e…	condensed nuclear chromosome [GO:0000794]; cytosol [GO:0005829]; extracellular exosome [GO:0070062]; extracellular region [GO:0005576]; I band [GO:0031674]; M band [GO:0031430]; striated muscle thin filament [GO:0005865]; Z disc [GO:0030018]	actin filament binding [GO:0051015]; actinin binding [GO:0042805]; ATP binding [GO:0005524]; calcium ion binding [GO:0005509]; calmodulin binding [GO:0005516]; enzyme binding [GO:0019899]; identical protein binding [GO:0042802]; muscle alpha-actinin binding [GO:0051371]; protease binding [GO:0002020]; protein kinase binding [GO:0019901]; protein self-association [GO:0043621]; protein serine kinas…	BioID	2|3|1	0|2|3	1.4	15 / 716	1.1	2
		Q9Y6A5	Transforming acidic coiled-coil-containing protein 3	TACC3	TACC3 ERIC1	838	cell division [GO:0051301]; cell population proliferation [GO:0008283]; cerebral cortex development [GO:0021987]; metaphase/anaphase transition of mitotic cell cycle [GO:0007091]; microtubule cytoskeleton organization [GO:0000226]; microtubule cytoskeleton organization involved in mitosis [GO:1902850]; mitotic spindle organization [GO:0007052]; regulation of mitotic spindle organization [GO:00602…	centriolar satellite [GO:0034451]; cytoplasm [GO:0005737]; cytosol [GO:0005829]; intracellular membrane-bounded organelle [GO:0043231]; mitotic spindle [GO:0072686]; spindle pole [GO:0000922]		BioID	6|6|8	8|3|4	1.8	97 / 716	2	6
		Q5BJD5	Transmembrane protein 41B	TMEM41B	TMEM41B KIAA0033	291	autophagosome assembly [GO:0000045]; intracellular lipid transport [GO:0032365]; modulation by host of viral RNA genome replication [GO:0044830]; nervous system development [GO:0007399]	endoplasmic reticulum membrane [GO:0005789]; mitochondria-associated endoplasmic reticulum membrane [GO:0044233]	phospholipid scramblase activity [GO:0017128]	BioID	1|0|0	1|1|1	0	3 / 716	1	1
		Q5T0D9	Tumor protein p63-regulated gene 1-like protein	TPRG1L	TPRG1L FAM79A MOVER	272	calmodulin dependent kinase signaling pathway [GO:0099004]; negative regulation of synaptic transmission [GO:0050805]; regulation of synaptic transmission, glutamatergic [GO:0051966]; synaptic vesicle docking [GO:0016081]	calyx of Held [GO:0044305]; cytoplasm [GO:0005737]; extracellular exosome [GO:0070062]; presynaptic active zone [GO:0048786]; synaptic vesicle [GO:0008021]; synaptic vesicle membrane [GO:0030672]	calmodulin binding [GO:0005516]; identical protein binding [GO:0042802]	BioID	0|1|1	1|1|1	0	/ 716	0
		Q68DQ2	Very large A-kinase anchor protein	CRYBG3	CRYBG3	2970	lens development in camera-type eye [GO:0002088]; visual perception [GO:0007601]	protein-containing complex [GO:0032991]	carbohydrate binding [GO:0030246]; protein kinase A binding [GO:0051018]; structural constituent of eye lens [GO:0005212]	BioID	1|1|6	2|4|2	0	38 / 716	4.7	18
		O75083	WD repeat-containing protein 1	WDR1	WDR1	606	actin filament depolymerization [GO:0030042]; actin filament fragmentation [GO:0030043]; apical junction assembly [GO:0043297]; cortical cytoskeleton organization [GO:0030865]; establishment of planar polarity of follicular epithelium [GO:0042247]; locomotion [GO:0040011]; maintenance of epithelial cell apical/basal polarity [GO:0045199]; neutrophil mediated immunity [GO:0002446]; neutrophil migr…	cell junction [GO:0030054]; cell projection [GO:0042995]; cell-cell junction [GO:0005911]; cortical actin cytoskeleton [GO:0030864]; cytosol [GO:0005829]; extracellular exosome [GO:0070062]; extracellular region [GO:0005576]; plasma membrane [GO:0005886]; podosome [GO:0002102]	actin filament binding [GO:0051015]	AP-MS	0|0|4	3|4|3	3.2	89 / 716	6.1	49
		Q9BZH6	WD repeat-containing protein 11	WDR11	WDR11 BRWD2 KIAA1351 WDR15	1224	cilium assembly [GO:0060271]; head development [GO:0060322]; heart development [GO:0007507]; intracellular protein transport [GO:0006886]; multicellular organism growth [GO:0035264]; regulation of smoothened signaling pathway [GO:0008589]; vesicle tethering to Golgi [GO:0099041]	axoneme [GO:0005930]; ciliary basal body [GO:0036064]; cytoplasm [GO:0005737]; cytoplasmic vesicle [GO:0031410]; cytosol [GO:0005829]; lysosomal membrane [GO:0005765]; membrane [GO:0016020]; microtubule cytoskeleton [GO:0015630]; nucleus [GO:0005634]; trans-Golgi network [GO:0005802]		BioID	17|14|17	17|7|10	3.1	43 / 716	2.5	11
		Q96MX6	WD repeat-containing protein 92	DNAAF10	DNAAF10 WDR92	357	apoptotic process [GO:0006915]; axonemal dynein complex assembly [GO:0070286]; protein stabilization [GO:0050821]	dynein axonemal particle [GO:0120293]; RPAP3/R2TP/prefoldin-like complex [GO:1990062]	ubiquitin binding [GO:0043130]	BioID	7|3|6	6|9|10	1	7 / 716	1	1
		O95619	YEATS domain-containing protein 4	YEATS4	YEATS4 GAS41	227	chromatin remodeling [GO:0006338]; mitotic cell cycle [GO:0000278]; positive regulation of DNA-templated transcription [GO:0045893]; positive regulation of double-strand break repair via homologous recombination [GO:1905168]; regulation of apoptotic process [GO:0042981]; regulation of cell cycle [GO:0051726]; regulation of DNA-templated transcription [GO:0006355]; regulation of double-strand brea…	NuA4 histone acetyltransferase complex [GO:0035267]; nuclear matrix [GO:0016363]; nuclear membrane [GO:0031965]; nucleoplasm [GO:0005654]; nucleosome [GO:0000786]; nucleus [GO:0005634]	histone binding [GO:0042393]; lysine-acetylated histone binding [GO:0070577]; modification-dependent protein binding [GO:0140030]; structural constituent of cytoskeleton [GO:0005200]	BioID	1|2|4	0|0|0	1	10 / 716	1.5	4
		Q7Z739	YTH domain-containing family protein 3	YTHDF3	YTHDF3	585	mRNA destabilization [GO:0061157]; negative regulation of type I interferon-mediated signaling pathway [GO:0060339]; organelle assembly [GO:0070925]; positive regulation of translation [GO:0045727]; positive regulation of translational initiation [GO:0045948]; regulation of mRNA stability [GO:0043488]; regulation of trophoblast cell migration [GO:1901163]; stress granule assembly [GO:0034063]	cytoplasm [GO:0005737]; cytoplasmic stress granule [GO:0010494]; cytosol [GO:0005829]; P-body [GO:0000932]	mRNA binding [GO:0003729]; N6-methyladenosine-containing RNA binding [GO:1990247]; ribosome binding [GO:0043022]; RNA binding [GO:0003723]	AP-MS	6|6|5	5|5|2	0	146 / 716	1.8	11
		Q9UPG8	Zinc finger protein PLAGL2	PLAGL2	PLAGL2 KIAA0198	496	chylomicron assembly [GO:0034378]; lipid metabolic process [GO:0006629]; positive regulation of intrinsic apoptotic signaling pathway [GO:2001244]; post-embryonic development [GO:0009791]; regulation of transcription by RNA polymerase II [GO:0006357]	nucleus [GO:0005634]	DNA-binding transcription activator activity, RNA polymerase II-specific [GO:0001228]; DNA-binding transcription factor activity [GO:0003700]; DNA-binding transcription factor activity, RNA polymerase II-specific [GO:0000981]; metal ion binding [GO:0046872]; sequence-specific DNA binding [GO:0043565]	AP-MS	0|1|0	1|1|1	0	1 / 716	1	1
		APSM (peptide spectrum match) is the number of MS/MS spectra that were matched to peptide sequences for a given protein.
