# Supplementary material for: A splice site variant in MADD affects hormone expression in pancreatic β cells and pituitary gonadotropes
Source: JCI Insight. 2024 May 22;9(10):e167598. doi: 10.1172/jci.insight.167598 (PMC11141940; doi:10.1172/jci.insight.167598)
Supplement: Supplemental table 5 [file jciinsight-9-167598-s177.xlsx]

## Sheet: Description
Supplemental Table 5. Pathways over-represented in the interactome of MADD
Statistical over-representation tests for Reactome and PANTHER Pathways were performed at https://www.pantherdb.org/
List of submitted entities (high confidence interactors of MADD)		Reference List:
YWHAB		Homo sapiens (all genes in database)
YWHAE
YWHAH
YWHAG
YWHAQ
YWHAZ
AIF1L
GIT1
ASAP3
YME1L1
BAG5
BANF1
CDHR3
SLC25A13
CAMSAP1
CAST
CNN2
PRKACA
CARMIL3
CASP10
CD59
CSDE1
CORO6
ENGASE
DMAP1
SSRP1
FERMT2
FGFRL1
FLG
ADD3
GNAI1
GNAI2
GNG12
GNB1
GNB2
GNAI3
GNAS
HGSNAT
HLA-E
HAGH
LRRK1
LRP4
MADD
MECOM
MALSU1
SLC25A10
BUB1B
ABHD10
URB1
PIP4K2C
PABPN1
POLDIP2
RABAC1
HERC1
USP9X
PROM1
PRADC1
UNC45A
SPOUT1
RBSN
RDX
RAPGEF6
RAB21
ALDH1A2
ARHGEF10
ARHGEF7
RPAP3
RBM33
SAFB
NEK9
PAK4
WNK1
PPP1R10
PPP2CB
PPP2R3B
PPP4R2
PPP6C
ANKRD28
PPP6R3
ENTR1
TRPC5
SRPRB
STAT1
STAT3
STAM
SRGAP2
STRN
SYT3
SYT9
TBC1D15
TAB1
TAB2
TTN
TACC3
TMEM41B
TPRG1L
CRYBG3
WDR1
WDR11
DNAAF10
YEATS4
YTHDF3
PLAGL2

## Sheet: Reactome Pathways
Supplemental Table 5. Pathways over-represented in the interactome of MADD
Analysis Type:	PANTHER Overrepresentation Test (Released 20231017)
Annotation Version and Release Date:	Reactome version 85 Released 2023-05-25
Analyzed List:	Client Text Box Input (Homo sapiens)
Reference List:	Homo sapiens (all genes in database)
Test Type:	FISHER
Correction:	FDR
Reactome pathways	Homo sapiens - REFLIST (20592)	Client Text Box Input (103)	Client Text Box Input (expected)	Client Text Box Input (over/under)	Client Text Box Input (fold Enrichment)	Client Text Box Input (raw P-value)	Client Text Box Input (FDR)	Submitted entities found
G alpha (z) signalling events (R-HSA-418597)	48	8	0.25	+	32.38	4.19e-10	1.35e-07	GNB2; GNB1; GNAI3; GNAS; GNG12; PRKACA; GNAI1; GNAI2
Signaling by Rho GTPases (R-HSA-194315)	669	20	3.44	+	5.81	2.82e-10	1.45e-07	YWHAE; ARHGEF10; USP9X; YWHAB; BUB1B; STAM; ADD3; YWHAZ; WDR11; PPP2CB; YWHAQ; SRGAP2; ARHGEF7; PRKACA; GIT1; FERMT2; YWHAG; PAK4; YWHAH
Signaling by Rho GTPases, Miro GTPases and RHOBTB3 (R-HSA-9716542)	684	20	3.52	+	5.68	4.11e-10	1.51e-07	YWHAE; ARHGEF10; USP9X; YWHAB; BUB1B; STAM; ADD3; YWHAZ; WDR11; PPP2CB; YWHAQ; SRGAP2; ARHGEF7; PRKACA; GIT1; FERMT2; YWHAG; PAK4; YWHAH
Chk1/Chk2(Cds1) mediated inactivation of Cyclin B:Cdk1 complex (R-HSA-75035)	13	6	0.07	+	89.66	4.02e-10	1.73e-07	YWHAE; YWHAQ; YWHAB; YWHAZ; YWHAG; YWHAH
SARS-CoV-2 targets host intracellular signalling and regulatory pathways (R-HSA-9755779)	12	6	0.06	+	97.13	2.76e-10	1.78e-07	YWHAE; YWHAQ; YWHAB; YWHAZ; YWHAG; YWHAH
GPER1 signaling (R-HSA-9634597)	44	8	0.23	+	35.32	2.26e-10	1.94e-07	GNB2; GNB1; GNAI3; GNAS; GNG12; PRKACA; GNAI1; GNAI2
Activation of BAD and translocation to mitochondria (R-HSA-111447)	15	6	0.08	+	77.71	7.97e-10	2.05e-07	YWHAE; YWHAQ; YWHAB; YWHAZ; YWHAG; YWHAH
SARS-CoV-1 targets host intracellular signalling and regulatory pathways (R-HSA-9735871)	15	6	0.08	+	77.71	7.97e-10	2.28e-07	YWHAE; YWHAQ; YWHAB; YWHAZ; YWHAG; YWHAH
Infectious disease (R-HSA-5663205)	975	23	5.02	+	4.58	9.88e-10	2.31e-07	YWHAE; YWHAB; STAT1; GNAI3; SSRP1; STAM; GNG12; YWHAZ; GNAI1; GNAI2; HLA-E; PABPN1; YWHAQ; GNB2; GNB1; GNAS; TAB2; TAB1; PRKACA; YWHAG; YWHAH
ADORA2B mediated anti-inflammatory cytokines production (R-HSA-9660821)	43	8	0.22	+	36.14	1.92e-10	2.47e-07	GNB2; GNB1; GNAI3; GNAS; GNG12; PRKACA; GNAI1; GNAI2
Signal Transduction (R-HSA-162582)	2521	39	12.98	+	3.01	9.95e-11	2.56e-07	FLG; YWHAE; YWHAB; GNAI3; BUB1B; ADD3; FGFRL1; GNAI1; GNAI2; PPP2CB; YWHAQ; MECOM; CASP10; PIP4K2C; SRGAP2; PRKACA; GIT1; YWHAG; PAK4; YWHAH; ARHGEF10; USP9X; STAT1; RDX; STAT3; STAM; GNG12; YWHAZ; WDR11; ALDH1A2; GNB2; GNB1; MADD; GNAS; TACC3; TAB2; STRN; TAB1; ARHGEF7; FERMT2
Opioid Signalling (R-HSA-111885)	89	9	0.46	+	19.64	1.85e-09	3.97e-07	PPP2CB; GNB2; GNB1; GNAI3; GNG12; PRKACA; GNAI1; GNAI2
ADP signalling through P2Y purinoceptor 12 (R-HSA-392170)	22	6	0.11	+	52.98	5.38e-09	1.07e-06	GNB2; GNB1; GNAI3; GNG12; GNAI1; GNAI2
Integration of energy metabolism (R-HSA-163685)	107	9	0.55	+	16.34	8.3e-09	1.53e-06	PPP2CB; GNB2; GNB1; GNAS; GNG12; PRKACA; GNAI1; GNAI2
Regulation of insulin secretion (R-HSA-422356)	78	8	0.4	+	19.92	1.38e-08	2.37e-06	GNB2; GNB1; GNAS; GNG12; PRKACA; GNAI1; GNAI2
Intrinsic Pathway for Apoptosis (R-HSA-109606)	52	7	0.27	+	26.15	2.07e-08	3.34e-06	YWHAE; YWHAQ; YWHAB; STAT3; YWHAZ; YWHAG; YWHAH
Activation of BH3-only proteins (R-HSA-114452)	29	6	0.15	+	40.19	2.25e-08	3.41e-06	YWHAE; YWHAQ; YWHAB; YWHAZ; YWHAG; YWHAH
Signal amplification (R-HSA-392518)	32	6	0.16	+	36.42	3.78e-08	5.41e-06	GNB2; GNB1; GNAI3; GNG12; GNAI1; GNAI2
Disease (R-HSA-1643685)	1750	28	9.01	+	3.11	5.11e-08	6.93e-06	PAK4; GIT1; USP9X; ARHGEF7; STAM; SRGAP2
RHOU GTPase cycle (R-HSA-9013420)	39	6	0.2	+	29.89	1.08e-07	1.4e-05	USP9X; STAM; SRGAP2; ARHGEF7; GIT1; PAK4
SARS-CoV-2-host interactions (R-HSA-9705683)	198	10	1.02	+	9.81	1.16e-07	1.43e-05	YWHAE; YWHAQ; YWHAB; STAT1; TAB2; TAB1; YWHAZ; YWHAG; YWHAH; HLA-E
Activation of GABAB receptors (R-HSA-991365)	43	6	0.22	+	27.11	1.83e-07	1.96e-05	GNB2; GNB1; GNAI3; GNG12; GNAI1; GNAI2
GABA B receptor activation (R-HSA-977444)	43	6	0.22	+	27.11	1.83e-07	2.05e-05	GNB2; GNB1; GNAI3; GNG12; GNAI1; GNAI2
Extra-nuclear estrogen signaling (R-HSA-9009391)	73	7	0.38	+	18.63	1.77e-07	2.07e-05	GNB2; GNB1; GNAI3; STRN; GNG12; GNAI1; GNAI2
Cell Cycle (R-HSA-1640170)	647	17	3.33	+	4.8	2.6e-07	2.68e-05	YWHAE; ANKRD28; NEK9; YWHAB; BUB1B; PPP2R3B; YWHAZ; PPP6C; PPP2CB; YWHAQ; PPP6R3; BANF1; PRKACA; YWHAG; YWHAH
Adrenaline,noradrenaline inhibits insulin secretion (R-HSA-400042)	28	5	0.14	+	34.69	6.78e-07	6.72e-05	GNB2; GNB1; GNG12; GNAI1; GNAI2
Anti-inflammatory response favouring Leishmania parasite infection (R-HSA-9662851)	139	8	0.72	+	11.18	8.96e-07	8.25e-05	GNB2; GNB1; GNAI3; GNAS; GNG12; PRKACA; GNAI1; GNAI2
Leishmania parasite growth and survival (R-HSA-9664433)	139	8	0.72	+	11.18	8.96e-07	8.55e-05	GNB2; GNB1; GNAI3; GNAS; GNG12; PRKACA; GNAI1; GNAI2
SARS-CoV-1-host interactions (R-HSA-9692914)	96	7	0.49	+	14.17	1e-06	8.89e-05	YWHAE; YWHAQ; YWHAB; YWHAZ; YWHAG; YWHAH
Neurotransmitter receptors and postsynaptic signal transmission (R-HSA-112314)	197	9	1.01	+	8.88	1.15e-06	9.24e-05	GNB2; GNB1; GNAI3; GNG12; ARHGEF7; PRKACA; GIT1; GNAI1; GNAI2
Regulation of localization of FOXO transcription factors (R-HSA-9614399)	12	4	0.06	+	64.75	1.13e-06	9.37e-05	YWHAQ; YWHAB; YWHAZ; YWHAG
GABA receptor activation (R-HSA-977443)	60	6	0.31	+	19.43	1.11e-06	9.51e-05	GNB2; GNB1; GNAI3; GNG12; GNAI1; GNAI2
Platelet activation, signaling and aggregation (R-HSA-76002)	260	10	1.34	+	7.47	1.28e-06	0.0001	WDR1; GNB2; GNB1; GNAI3; GNG12; PRKACA; YWHAZ; GNAI1; GNAI2; TTN
RHO GTPases activate PKNs (R-HSA-5625740)	62	6	0.32	+	18.8	1.32e-06	0.0001	YWHAE; YWHAQ; YWHAB; YWHAZ; YWHAG; YWHAH
Glucagon signaling in metabolic regulation (R-HSA-163359)	33	5	0.17	+	29.43	1.41e-06	0.000103	GNB2; GNB1; GNAS; GNG12; PRKACA
G alpha (s) signalling events (R-HSA-418555)	157	8	0.81	+	9.9	2.14e-06	0.000153	GNB2; GNB1; GNAI3; GNAS; GNG12; PRKACA; GNAI1; GNAI2
RHO GTPase Effectors (R-HSA-195258)	287	11	1.48	+	6.77	3.01e-06	0.000204	YWHAE; PPP2CB; YWHAQ; YWHAB; BUB1B; SRGAP2; PRKACA; YWHAZ; YWHAG; YWHAH
Translocation of SLC2A4 (GLUT4) to the plasma membrane (R-HSA-1445148)	72	6	0.37	+	16.19	2.98e-06	0.000207	YWHAE; YWHAQ; YWHAB; YWHAZ; YWHAG; YWHAH
SARS-CoV-2 Infection (R-HSA-9694516)	293	10	1.51	+	6.63	3.59e-06	0.000237	YWHAE; YWHAQ; YWHAB; STAT1; TAB2; TAB1; YWHAZ; YWHAG; YWHAH; HLA-E
Glucagon-like Peptide-1 (GLP1) regulates insulin secretion (R-HSA-381676)	42	5	0.22	+	23.13	4.14e-06	0.000267	GNB2; GNB1; GNAS; GNG12; PRKACA
G2/M DNA damage checkpoint (R-HSA-69473)	77	6	0.4	+	15.14	4.29e-06	0.000269	YWHAE; YWHAQ; YWHAB; YWHAZ; YWHAG; YWHAH
Vasopressin regulates renal water homeostasis via Aquaporins (R-HSA-432040)	43	5	0.22	+	22.59	4.6e-06	0.000282	GNB2; GNB1; GNAS; GNG12; PRKACA
Membrane Trafficking (R-HSA-199991)	626	15	3.22	+	4.34	4.87e-06	0.000292	YWHAE; ANKRD28; YWHAB; STAM; SYT9; YWHAZ; RAB21; PPP6C; YWHAQ; PPP6R3; MADD; CD59; YWHAG; TBC1D15; YWHAH
Prostacyclin signalling through prostacyclin receptor (R-HSA-392851)	19	4	0.1	+	40.9	5.34e-06	0.000313	GNB2; GNB1; GNAS; GNG12
G alpha (i) signalling events (R-HSA-418594)	314	10	1.62	+	6.19	6.49e-06	0.000372	PPP2CB; GNB2; GNB1; GNAI3; GNAS; GNG12; PRKACA; GNAI1; GNAI2
TP53 Regulates Metabolic Genes (R-HSA-5628897)	84	6	0.43	+	13.88	6.87e-06	0.000385	YWHAE; YWHAQ; YWHAB; YWHAZ; YWHAG; YWHAH
Transmission across Chemical Synapses (R-HSA-112315)	260	9	1.34	+	6.72	1.01e-05	0.000555	GNB2; GNB1; GNAI3; GNG12; ARHGEF7; PRKACA; GIT1; GNAI1; GNAI2
Hemostasis (R-HSA-109582)	670	14	3.45	+	4.06	1.04e-05	0.000556	WDR1; GNAI3; GNG12; RBSN; YWHAZ; GNAI1; GNAI2; TTN; PPP2CB; GNB2; GNB1; GNAS; PRKACA
Aquaporin-mediated transport (R-HSA-445717)	52	5	0.27	+	18.68	1.09e-05	0.000571	GNB2; GNB1; GNAS; GNG12; PRKACA
SARS-CoV-1 Infection (R-HSA-9678108)	141	7	0.73	+	9.64	1.12e-05	0.000576	YWHAE; YWHAQ; YWHAB; YWHAZ; YWHAG; YWHAH

## Sheet: PANTHER Pathways
Supplemental Table 5. Pathways over-represented in the interactome of MADD
Analysis Type:	PANTHER Overrepresentation Test (Released 20231017)
Annotation Version and Release Date:	PANTHER version 18.0 Released 2023-08-01
Analyzed List:	Client Text Box Input (Homo sapiens)
Reference List:	Homo sapiens (all genes in database)
Test Type:	FISHER
Correction:	FDR
PANTHER Pathways	Homo sapiens - REFLIST (20592)	Client Text Box Input (103)	Client Text Box Input (expected)	Client Text Box Input (over/under)	Client Text Box Input (fold Enrichment)	Client Text Box Input (raw P-value)	Client Text Box Input (FDR)	Submitted entities found
Enkephalin release (P05913)	38	8	0.2	+	40.9	8.04e-11	1.29e-08	GNAS; GNG12; GNAI1; PRKACA; GNB2; GNAI3; GNAI3; GNAI2; GNB1
EGF receptor signaling pathway (P00018)	138	11	0.71	+	15.48	2.87e-10	2.31e-08	PRKACA; STAT3; YWHAH; YWHAB; STAT1; YWHAQ; YWHAZ; YWHAE; PPP2CB; PPP6C; YWHAG
5HT1 type receptor mediated signaling pathway (P04373)	49	7	0.25	+	27.75	1.43e-08	5.74e-07	GNG12; GNAI1; PRKACA; GNB2; GNAI3; GNAI2; GNB1
Metabotropic glutamate receptor group II pathway (P00040)	48	7	0.25	+	28.33	1.25e-08	6.73e-07	GNG12; GNAI1; PRKACA; GNB2; GNAI3; GNAI2; GNB1
FGF signaling pathway (P00021)	123	9	0.63	+	14.21	2.58e-08	8.31e-07	PRKACA; YWHAH; YWHAB; YWHAQ; YWHAZ; YWHAE; PPP2CB; PPP6C; YWHAG
Muscarinic acetylcholine receptor 2 and 4 signaling pathway (P00043)	60	7	0.31	+	22.66	5.11e-08	1.37e-06	GNG12; GNAI1; PRKACA; GNB2; GNAI3; GNAI2; GNB1
Opioid proenkephalin pathway (P05915)	37	6	0.19	+	31.5	8.17e-08	1.46e-06	GNG12; GNAI1; GNB2; GNAI3; GNAI2; GNB1
Opioid prodynorphin pathway (P05916)	36	6	0.19	+	32.38	7.06e-08	1.62e-06	GNG12; GNAI1; GNB2; GNAI3; GNAI2; GNB1
Opioid proopiomelanocortin pathway (P05917)	37	6	0.19	+	31.5	8.17e-08	1.65e-06	GNG12; GNAI1; GNB2; GNAI3; GNAI2; GNB1
Histamine H2 receptor mediated signaling pathway (P04386)	28	5	0.14	+	34.69	6.78e-07	1.09e-05	GNAS; GNG12; PRKACA; GNB2; GNB1
PI3 kinase pathway (P00048)	56	6	0.29	+	20.81	7.62e-07	1.12e-05	GNAI1; GNB2; YWHAZ; GNAI3; GNAI2; GNB1
Dopamine receptor mediated signaling pathway (P05912)	59	6	0.3	+	19.76	1.01e-06	1.36e-05	GNAI1; PRKACA; GNB2; GNAI3; GNAI2; GNB1
GABA-B receptor II signaling (P05731)	37	5	0.19	+	26.25	2.34e-06	2.9e-05	GNAI1; PRKACA; GNB2; GNAI3; GNB1
Metabotropic glutamate receptor group III pathway (P00039)	70	6	0.36	+	16.65	2.56e-06	2.94e-05	GNAI1; PRKACA; GNB2; GNAI3; GNAI2; GNB1
Beta1 adrenergic receptor signaling pathway (P04377)	48	5	0.25	+	20.24	7.56e-06	7.61e-05	GNAS; GNG12; PRKACA; GNB2; GNB1
Beta2 adrenergic receptor signaling pathway (P04378)	48	5	0.25	+	20.24	7.56e-06	8.12e-05	GNAS; GNG12; PRKACA; GNB2; GNB1
Endogenous cannabinoid signaling (P05730)	25	4	0.13	+	31.08	1.4e-05	0.000132	GNAI1; GNB2; GNAI3; GNB1
Parkinson disease (P00049)	99	6	0.51	+	11.77	1.67e-05	0.000149	YWHAH; YWHAB; YWHAQ; YWHAZ; YWHAE; YWHAG
Unclassified (UNCLASSIFIED)	17995	76	92.63	-	0.82	2.3e-05	0.000195	ANKRD28; STRN; CDHR3; YEATS4; WNK1; CD59; GIT1; HGSNAT; PLAGL2; PPP1R10; PPP2R3B; FERMT2; AIF1L; SAFB; PRADC1; SLC25A13; ASAP3; HAGH; CORO6; NEK9; SLC25A10; PROM1; ENGASE; BAG5; HLA-E; USP9X; RBSN; RAPGEF6; POLDIP2; CSDE1; RBM33; DMAP1; ARHGEF7; WDR1; ADD3; PPP4R2; TMEM41B; UNC45A; CAMSAP1; STAM; HERC1; URB1; C9orf114; FGFRL1; BUB1B; LRRK1; RABAC1; CNN2; ARHGEF10; CAST; MALSU1; SYT9; TTN; PPP6R3;…
Heterotrimeric G-protein signaling pathway-Gi alpha and Gs alpha mediated pathway (P00026)	163	7	0.84	+	8.34	2.74e-05	0.00021	GNG12; GNAI1; PRKACA; GNB2; GNAI3; GNAI2; GNB1
Beta3 adrenergic receptor signaling pathway (P04379)	30	4	0.15	+	25.9	2.68e-05	0.000216	GNAS; GNG12; GNB2; GNB1
Gonadotropin-releasing hormone receptor pathway (P06664)	229	8	1.18	+	6.79	3.02e-05	0.000221	GNAS; PRKACA; STAT3; GNAI1; GNB2; GNAI3; GNAI2; GNB1
Cortocotropin releasing factor receptor signaling pathway (P04380)	34	4	0.18	+	22.85	4.19e-05	0.000294	GNAS; GNG12; PRKACA; GNB2; GNB1
5HT4 type receptor mediated signaling pathway (P04376)	35	4	0.18	+	22.2	4.66e-05	0.0003	GNAS; GNG12; GNB2; GNB1
Nicotine pharmacodynamics pathway (P06587)	35	4	0.18	+	22.2	4.66e-05	0.000312	GNAI1; PRKACA; GNAI3; GNB1
Heterotrimeric G-protein signaling pathway-rod outer segment phototransduction (P00028)	38	4	0.2	+	20.45	6.26e-05	0.000388	GNG12; PRKACA; GNB2; GNB1
Inflammation mediated by chemokine and cytokine signaling pathway (P00031)	262	8	1.35	+	5.93	7.56e-05	0.000451	GNG12; PAK4; STAT3; GNAI1; STAT1; PRKACA; GNAI3; GNAI2
Histamine H1 receptor mediated signaling pathway (P04385)	46	4	0.24	+	16.89	0.000125	0.000718	GNG12; PRKACA; GNB2; GNB1
Muscarinic acetylcholine receptor 1 and 3 signaling pathway (P00042)	59	4	0.3	+	13.17	0.000307	0.0017	GNG12; PRKACA; GNB2; GNB1
Oxytocin receptor mediated signaling pathway (P04391)	60	4	0.31	+	12.95	0.000326	0.00175	GNG12; PRKACA; GNB2; GNB1
Thyrotropin-releasing hormone receptor signaling pathway (P04394)	62	4	0.32	+	12.53	0.000367	0.00191	GNG12; PRKACA; GNB2; GNB1
5HT2 type receptor mediated signaling pathway (P04374)	68	4	0.35	+	11.43	0.000512	0.00257	GNG12; PRKACA; GNB2; GNB1
Angiotensin II-stimulated signaling through G proteins and beta-arrestin (P05911)	36	3	0.19	+	16.19	0.00104	0.00509	PRKACA; GNB2; GNB1
PDGF signaling pathway (P00047)	147	5	0.76	+	6.61	0.00112	0.00529	PRKACA; STAT3; STAT1; SRGAP2; SRGAP2
CCKR signaling map (P06959)	172	5	0.89	+	5.65	0.00218	0.01	PRKACA; STAT3; YWHAB; PRKACA; GNB1
Heterotrimeric G-protein signaling pathway-Gq alpha and Go alpha mediated pathway (P00027)	124	4	0.64	+	6.27	0.00426	0.0186	GNG12; PRKACA; GNB2; GNB1
JAK/STAT signaling pathway (P00038)	17	2	0.09	+	22.85	0.0042	0.0188	STAT3; STAT1
Endothelin signaling pathway (P00019)	84	3	0.43	+	6.94	0.0101	0.0429	GNAS; PRKACA; PRKACA
