# Supplementary material for: A splice site variant in MADD affects hormone expression in pancreatic β cells and pituitary gonadotropes
Source: JCI Insight. 2024 May 22;9(10):e167598. doi: 10.1172/jci.insight.167598 (PMC11141940; doi:10.1172/jci.insight.167598)
Supplement: Supplemental table 6 [file jciinsight-9-167598-s178.xlsx]

## Sheet: Annotations of MADD interactors
Supplemental Table 6. Annotations of the protein-protein interaction partners of MADD
List of published articles and/or Reactome/Panther pathways linking the high confidence interactors of MADD with particular phenotype/cellular process as illustrated in Figure 6.
Articles were identified by performing systematic Pubmed searches with the interactors' gene names and keywords "diabetes, insulin, hypogonadotropic hypogonadism,
hypopituitarism, pituitary, exocytosis, endocytosis, ERK1/2, EGFR and apoptosis". If over 4 hits were found, only a selection of the articles considered most relevant is shown.
Proteins that interacted differently with wild type and dex30 MADD are highlighted in green
	Diabetes, beta cell function or insulin signaling	Puberty or pituitary function	Exocytosis or endocytosis	Signaling trough ERK1/2	Signaling trough EGFR	Cell survival
ABHD10
ADD3
AIF1L
ALDH1A2	PMID: 29166590, PMID: 3191044, PMID: 20011517
ANKRD28
ARHGEF10	PMID: 30369944, PMID: 32349335		PMID: 27550519
ARHGEF7	PMID: 31118516		PMID: 36543541, PMID: 27182061, PMID: 20228810, PMID: 19261846, PMID: 16787945		PMID: 27182061
ASAP3						PMID: 28502111, PMID: 36829221
BAG5	PMID: 33986829					PMID: 34707706, PMID: 33986829, PMID: 23448667, PMID: 25367796
BANF1
BUB1B						PMID: 15592459, PMID: 37782908, PMID: 36424293, PMID: 33130993, PMID: 26522589
C9orf114
CAMSAP1
CARMIL3
CASP10						PMID: 8755496
CAST			PMID: 12163476, PMID: 29996090	PMID: 10644690
CD59	PMID: 35666870, PMID: 31412214, PMID: 24628556, PMID: 24726385		PMID: 31412214, PMID: 35666870, PMID: 24726385			PMID: 30636930, PMID: 30981734, PMID: 36446233
CDHR3		PMID: 37503126
CNN2				PMID: 33729626, PMID: 29333089		PMID: 28714360, PMID: 29333089
CORO6						PMID: 34026752, PMID: 35003366
CRYBG3
CSDE1			PMID: 21989406
DMAP1		PMID: 37503126				PMID: 24559687, PMID: 26206665, PMID: 30553276
ENGASE
FERMT2
FGFRL1	PMID: 23640895			PMID: 23640895		PMID: 29675438, PMID: 31957179
FLG
GIT1			PMID: 27182061, PMID: 16787945, PMID: 25284783, PMID: 16439353, PMID: 24882013, PMID: 30555255, PMID: 19947948	PMID: 34663332, PMID: 33258389, PMID: 34663332, PMID: 32777257, PMID: 30355914	PMID: 10655494	PMID: 30555255, PMID: 34663332, PMID: 33258389, PMID: 25715677, PMID: 36994687
GNAI1	Reactome pathway R-HSA-422356	Panther pathway P06664		PMID: 37141638, PMID: 25633408	PMID: 37141638	PMID: 37141638, PMID: 33958720, PMID: 25633408
GNAI2	Reactome pathway R-HSA-422356	Panther pathway P06664		PMID: 33641090, PMID: 30683698, PMID: 25633408, PMID: 14701866, PMID: 11495629		PMID: 25633408, PMID: 37186186, PMID: 34440304
GNAI3		Panther pathway P06665		PMID: 25633408		PMID: 25633408
GNAS	Reactome pathways R-HSA-422356 and R-HSA-381676, PMID: 31374326	PMID: 17363453; Panther pathway P06664		PMID: 23752180, PMID: 20531296, PMID: 17363453		PMID: 20531296, PMID: 25288233, PMID: 23752180,
GNB1	Reactome pathways R-HSA-422356 and R-HSA-381676	Panther pathway P06664		PMID: 29738700
GNB2	Reactome pathways R-HSA-422356 and R-HSA-381676	Panther pathway P06664		PMID: 29738700		PMID: 27018092
GNG12	Reactome pathways R-HSA-422356 and R-HSA-381676			PMID: 29738701		PMID: 31898405, PMID: 35060646
HAGH
HERC1	PMID: 36707517
HGSNAT
HLA-E	PMID: 20877010, PMID: 27422384, PMID: 37072614
LRP4				PMID: 20696763, PMID: 36233091
LRRK1			PMID: 37106712, PMID: 30240735, PMID: 21245839, PMID: 22337768, PMID: 33459343, PMID: 36744428		PMID: 21245839, PMID: 22337768, PMID: 36744428
MALSU1
MECOM	PMID: 36707517					PMID: 21569010, PMID: 17507183, PMID: 35162973
NEK9
PABPN1						PMID: 18178579, PMID: 23300856, PMID: 37452741
PAK4	PMID: 27700527, PMID: 29672153			PMID: 19435802, PMID: 20926745, PMID: 22085492	PMID: 22085492, PMID: 20926745, PMID: 23254288	PMID: 20926745, PMID: 22085492, PMID: 23254288, PMID: 27077843, PMID: 11278822, PMID: 14560027, PMID: 31728150
PIP4K2C
PLAGL2				PMID: 21263445		PMID: 21263445, PMID: 11832486, PMID: 15033731, PMID: 34586726, PMID: 36399309
POLDIP2
PPP1R10
PPP2CB					Panther pathway P00018
PPP2R3B
PPP4R2
PPP6C					Panther pathway P00018	PMID: 26054846
PPP6R3
PRADC1
PRKACA	Reactome pathways R-HSA-422356 and R-HSA-381676	Panther pathway P06664			Panther pathway P00018
PROM1
RAB21			PMID: 22705394, PMID: 27876801, PMID: 15561770, PMID: 36683567, PMID: 37378422		PMID: 22525675, PMID: 37378422	PMID: 29270202, PMID: 33061579, PMID: 35171715
RABAC1			PMID: 23241222, PMID: 11335720, PMID: 21798244			PMID: 31003775
RAPGEF6
RBM33
RBSN			PMID: 31988382, PMID: 22308388, PMID: 29572244, PMID: 25233840, PMID: 11062261
RDX						PMID: 34561426, PMID: 37455906, PMID: 35071469
RPAP3		PMID: 28436984				PMID: 23159623, PMID: 34376666, PMID: 21184742
SAFB						PMID: 17643427, PMID: 34067147
SDCCAG3	PMID: 31118516, PMID: 33777101		PMID: 27373827, PMID: 23108400			PMID: 35812058
SLC25A10	PMID: 28570579, PMID: 20949348					PMID: 32408520, PMID: 32774476, PMID: 36104652
SLC25A13
SRGAP2	PMID: 33777101, PMID: 28724654
SRPRB						PMID: 28902358
SSRP1						PMID: 16498457, PMID: 12374749, PMID: 37084412, PMID: 35291495, PMID: 3183974
STAM			PMID: 11728436, PMID: 35636965. PMID: 24105262, PMID: 15640163, PMID: 20736164		PMID: 20736164
STAT1	PMID: 27422384, PMID: 11254704, PMID: 16027122, PMID: 25093391, PMID: 32994273				PMID: 8524316 PMID: 24501692, Panther pathway P00018	PMID: 9374464, PMID: 9661898, PMID: 20980260, PMID: 25093391
STAT3	PMID: 14716305, PMID: 23043161, PMID: 20215569, PMID: 28073828, PMID: 28402852	Panther pathway P06664			PMID: 8524316, PMID: 9769331, PMID: 15059889, PMID: 24501692, Panther pathway P00018	PMID: 10023775, PMID: 11160159
STRN
SYT3	PMID: 9392487, PMID: 10868959, PMID: 10938083		PMID: 8163462, PMID: 10868959, PMID: 10938083
SYT9	PMID: 16165130, PMID: 17263688, PMID: 37432648	PMID: 26482442	PMID: 15015935, PMID: 37432648, PMID: 26482442
TAB1					PMID: 19393267, PMID: 35915159	PMID: 16943189, PMID: 21607062, PMID: 23934659, PMID: 30940308
TAB2					PMID: 19393267	PMID: 12556483, PMID: 34990405
TACC3			PMID: 31914393		PMID: 23936413, PMID: 27956147	PMID: 37341435, PMID: 36864125, PMID: 21685933, PMID: 17599038
TBC1D15	PMID: 30316925		PMID: 30316925, PMID: 16055087, PMID: 32080880, PMID: 31664461
TMEM41B
TPRG1L			PMID: 26212709, PMID: 33431696
TRPC5			PMID: 18250430, PMID: 37185099			PMID: 37918167, PMID: 26133660, PMID: 29463225, PMID: 32110987,
TTN
UNC45A			PMID: 26438524, PMID: 35575086
URB1
USP9X			PMID: 26748853	PMID: 36047196, PMID: 30338032	PMID: 26748853	PMID: 37454738, PMID: 34112167, PMID: 29130109, PMID: 25692226, PMID: 30946869, PMID: 21248063
WDR1						PMID: 34593792, PMID: 37935665
WDR11	PMID: 37034649, PMID: 37308106	PMID: 25064402, PMID: 28453858, PMID: 36130823, PMID: 35722485, PMID: 31726455	PMID: 29426865, PMID: 37903274
WDR92						PMID: 16487927
WNK1	PMID: 30410865, PMID: 31816312, PMID: 20937822, PMID: 15799971		PMID: 17848561, PMID: 37307465, PMID: 21355052, PMID: 17380208	PMID: 25145935, PMID: 17018027
YEATS4						PMID: 37435030, PMID: 27779719, PMID: 26045900
YME1L1						PMID: 22262461, PMID: 30859632, PMID: 37063426, PMID: 37123411
YTHDF3						PMID: 33829656
YWHAB	PMID: 37471599, PMID: 36707517, PMID: 33641163, PMID: 26075596, PMID: 23349036, PMID: 24636949, PMID: 36463101, PMID: 29772231	PMID: 28436984, PMID: 37503126			Panther pathway P00018	PMID: 11598960, PMID: 37090079, PMID: 31949489, PMID: 12951567, PMID: 27006476
YWHAE	PMID: 37471599, PMID: 36463101				Panther pathway P00018	PMID: 11598960, PMID: 35928803, PMID: 34107979, PMID: 12951567, PMID: 27006476
YWHAG	PMID: 37471599, PMID: 29772231, PMID: 36463101				Panther pathway P00018	PMID: 11598960, PMID: 29382566, PMID: 26438180, PMID: 12951567
YWHAH	PMID: 37471599, diabetes, PMID: 37034649				Panther pathway P00018	PMID: 11598960, PMID: 12951567, PMID: 27275396, PMID: 33272009, PMID: 37332930, PMID: 27006476
YWHAQ					Panther pathway P00018	PMID: 11598960, PMID: 24038028, PMID: 12951567, PMID: 27006476
YWHAZ	PMID: 37471599, PMID: 36463101, PMID: 35712251, PMID: 23071669, PMID: 35298439, PMID: 27167773, PMID: 23358505				Panther pathway P00018	PMID: 11598960, PMID: 12951567
