# Supplementary material for: A splice site variant in MADD affects hormone expression in pancreatic β cells and pituitary gonadotropes
Source: JCI Insight. 2024 May 22;9(10):e167598. doi: 10.1172/jci.insight.167598 (PMC11141940; doi:10.1172/jci.insight.167598)
Supplement: Supporting data values [file jciinsight-9-167598-s179.xlsx]

## Sheet: Fig. 2D
Insulin content in EndoC-βH1 cells (ng/ug DNA)
ctrls	dex30
3.1347	2.39312
3.12401	2.26751
3.50786	2.18019
3.48546	2.11546

## Sheet: Fig. 2E
Insulin secereted to culture media by EndoC-βH1 cells (ng/ug DNA)
ctrls	dex30
1.45016	0.520397
1.46624	0.526699
1.31074	0.501472
1.27854	0.520397
1.27854	0.526699
1.32684	0.520397
1.78043	0.690548
1.78564	0.716291
2.02983	0.947013
1.99719	0.961351

## Sheet: Fig. 3B
	PDX1 mRNA expression in SC-islets relative to D0 hESCs
	ctrls						dex30
ST3	97.033	103.279	128.926	117.817	154.387		72.0239	93.7277	71.0323	78.2709	78.8153	54.5839	30.0731	25.4643	113.018	146.059	112.237
ST4	222.923	238.923	280.218	160.943	191.394	187.455	139.141	127.151	198.144	186.161	216.827	37.5412	121.129	206.558	158.727
ST5	315.261	190.072	274.451	167.777	242.259	243.944	139.141	308.773	93.0803	156.542	227.607	170.119	364.659	130.726	254.303	154.387

## Sheet: Fig. 3C
	NKX2.2 mRNA expression in SC-islets relative to D0 hESCs
	ctrls						dex30
ST3	42.2802		22.6574		19.3185	41.6981	23.9493		9.93079	23.9493	9.33021	24.6226	21.8856	12.57	22.815
ST4	39.7232		58.1581	69.1621	46.5887	80.5554	25.8467	17.2905	34.8216	29.0791	30.1045	7.32033	26.5734	18.9209	32.2652
ST5	5922.17	4187.6	2022.48	2152.67	3774.08	3262.83	3497.02	1410.42	804.478	2323.22	4744.07	4158.68	1967.17	1724.44	3086.83	3065.5

## Sheet: Fig. 3D
	SOX9 mRNA expression in SC-islets relative to D0 hESCs
	ctrls						dex30
ST3	7.84546	8.888	8.76563	2.26869	11.8915	12.0575	7.95498	13.7548	4.23352	6.78269	9.32988	10.0691	2.30036	1.921	13.4717	13.0128	13.9468
ST4	23.4556	39.7218	21.1393	21.5835	18.0241	20.1381	14.2398	7.02189	11.9742	15.368	18.7895	29.484	10.9424	15.0517	16.471	17.5313
ST5	3.03534	3.92273	3.53536	4.89687	3.27583	3.6855	1.71934	1.88147	2.95234	2.30036	2.01651	3.78911	3.51094	3.03534	2.77379	3.23073

## Sheet: Fig. 3E
	NKX6.1 mRNA expression in SC-islets relative to D0 hESCs
	ctrls						dex30
ST3	26.5956	5.21663	3.55853	3.66323	12.068	6.64891	23.3139	2.51946	2.26778	5.62993	4.86728	32.9708	2.79552	0.291442	15.2752	7.12612	7.63759
ST4	202.688	183.943	182.44	138.44	124.769	110.9	120.519	84.0466	114.018	172.819	172.819		114.018	113.23	102.049
ST5	253.022	150.448	120.366	162.367	124.769	120.519	115.61	75.6507	45.6682	61.9536	169.262	131.883	97.7674	90.7054	110.134	99.2584

## Sheet: Fig. 3F
	INS mRNA expression in SC-islets relative to D0 hESCs
	ctrls										dex30
ST6	50725.7	28733.2	84720.8	53247.6	170569	135694					23994.7	51078.5	134757	33235.3	24161.6	97995.6	40917.5	138545	136638
ST7	194637	218978	210058	161417	251540	249803	142483	118164	152664	226633	157003	174205	151654		123182	144472	176637	121486	70260.6	144472	70260.6	191901	104998	107950

## Sheet: Fig. 3G
	PCSK1 mRNA expression in SC-islets relative to D0 hESCs
	ctrls										dex30
ST6	84.1296	98.6702	255.033	152.698	165.421	170.072					73.2391	137.62	148.056	48.3198	58.6696	148.523	155.907	191.341	128.89
ST7	174.451	136.871	176.886	211.817	169.681	236.661	125.077	85.4304	347.291	195.361	119.153	134.055	188.272		129.488	96.1142	97.4559	210.354	52.5886	144.676	65.6479	178.527	156.498	124.5

## Sheet: Fig. 3H
	PCSK2 mRNA expression in SC-islets relative to D0 hESCs
	ctrls											dex30
ST6	1101.71	992.913	1346.99	1213.98	1048.86	965.15						965.762	846.592	1093.4	641.597	706.979	1230.92	1274.33	1188.24	863.834
ST7	854.279	1497.73	1081.31	738.841	1151.36	1605.85	395.935	571.702	768.299	1063.5	857.867	1119.44	1673.4	1457.34	1498.31	1605.85	1022.98	2718.44	2681.02	713.674	754.366	992.913	1264.73	1291.3	1085.85

## Sheet: Fig. 3I
Insulin content (ng/ug DNA) in SC-islets at Stage 7
ctrls	dex30
163.693	82.4147
248.357	71.6184
281.649	111.275
159.673	118.734
94.0348	33.3649
119.427	41.7013
377.362	49.8463
74.5856	60.4489
125.066	116.958
	42.6319
	77.7242
	87.8584

[truncated: 51 more sheets: Fig. 3J, Fig. 3K, Fig. 3L, Fig. 3M, Fig. 3N, Fig. 4D, Fig. 4F, Fig. 5F, Fig. 5G, Fig. 5H, Fig. 5I, Fig. 5J, Fig.7, Fig. S3A, Fig. S3B, Fig. S3C, Fig. S3D, Fig. S3E, Fig. S3F, Fig. S3G …]
